# Supplementary material for: A Novel Group of Promiscuous Podophages Infecting Diverse Gammaproteobacteria from River Communities Exhibits Dynamic Intergenus Host Adaptation
Source: mSystems. 2021 Feb 2;6(1):e00773-20. doi: 10.1128/mSystems.00773-20 (PMC7857530; doi:10.1128/mSystems.00773-20)
Supplement: DATA SET S1 [file mSystems.00773-20-sd001.xlsx]

## Sheet: Data1
Sampling site	State	Region	Coordinates	Origin **	Coliforms (cfu/mL)		Classification ***	Promiscuous phages isolated
					Average	SD
Paraíso *	Morelos	Central	18°49'14"N 99°12'29"W	Sewage	647000	60300	Contaminated	Atoyac1, Atoyac10
Río de los Remedios	Ciudad de México	Central	19°31'04"N 99°08'04"W	River/Sewage	350000	90000	Contaminated	Atoyac14
Temixco *	Morelos	Central	18°51'13"N 99°13'20"W	River/Sewage	43000	9640	Contaminated	Atoyac13
Paseo de Ovejas	Veracruz	South-east	19°16'50"N 96°26'15"W	River/Sewage	1320	141	Contaminated	Atoyac23
Río Tijuana *	Baja California	North-west	32°32'28"N 117°02'13"W	River/Sewage	ND	ND	Contaminated	Atoyac15
Zacatepec	Morelos	Central	18°38'26"N 99°11'40"W	River	900	200	Intermediate	No
Xochitepec	Morelos	Central	18°46'19"N 99°14'06"W	River	137	32.1	Intermediate	No
Río Yautepec	Morelos	Central	18°43'23"N 99°06'53"W	River	123	41.6	Intermediate	No
Civac	Morelos	Central	18°54'14"N 99°09'41"W	Sewage (treated)	43.3	5.77	Clean	No
Sauces	Morelos	Central	18°41'49"N 99°07'45"W	River	9.67	1.53	Clean	No
Estacas	Morelos	Central	18°43'57"N 99°06'47"W	River	1.67	0.577	Clean	No
Chapultepec	Morelos	Central	18°55'08"N 99°12'33"W	River	0	0	Clean	No
Notes: ND: Non-determined
* crAssphage was detected by PCR in this site
** Origin of the sampled sites: River = Natural effluents little disturbed or not disturbed with waste from cities, River/Sewage = Disturbed natural effluents with many waste from cities, Sewage = Effluent designed for waste transport
*** Categories reflect the number of coliforms detected: Contaminated => 10E3/mL, Intermediate => 10E2, Clean < 10E2
^ Two promiscuous phages were isolated from this site

## Sheet: Data2
Sampling site	Physical/Chemical Parameters
	Temperature (°C)		pH		Salinity (per mille)		DO (ppm)		DO (perc)		ORP.mv		TDS.ppm		mbar
	Average	SD	Average	SD	Average	SD	Average	SD	Average	SD	Average	SD	Average	SD	Average	SD
Paraíso	23.54	0.06	7.58	0.03	0.28	0.01	2.49	0.31	33.93	4.29	30.76	21	289.7	12.44	883.27	0.15
Río de los Remedios	ND	ND	ND	ND	ND	ND	ND	ND	ND	ND	ND	ND	ND	ND	ND	ND
Temixco	21.8	0.01	7.52	0.05	0.17	5.58953e-17	4.26	0.16	56.14	2.22	13.92	16.65	180.02	1.36	881	0.12
Paseo de Ovejas	ND	ND	ND	ND	ND	ND	ND	ND	ND	ND	ND	ND	ND	ND	ND	ND
Río Tijuana	ND	ND	ND	ND	ND	ND	ND	ND	ND	ND	ND	ND	ND	ND	ND	ND
Zacatepec	27.68	0.13	7.79	0.02	0.42	0.004	5.48	0.17	78	2.65	-9.94	2.49	430.33	4.8	911.45	0.18
Xochitepec	31.09	0.17	8.47	0.04	0.24	0	11.77	0.28	180.24	4.27	-4.48	3.2	256.21	1.8	898.52	0.18
Río Yautepec	22.97	0.01	7.32	0.03	0.53	0	6.6	0.12	86.49	1.61	-9.04	2.17	535.55	5.23	907.6	0.01
Civac	25.25	0.05	7.76	0.07	0.13	2.79531e-17	6.6	5.77	92.36	1.77	21.46	20.38	134.97	0.16	885.81	0.16
Sauces	20.11	0.16	7.41	0.07	0.27	2.80692e-16	7.62	0.11	93.21	1.57	9.8	2.23	280.86	0.75	918.16	0.07
Estacas	22.64	0.03	6.93	0.03	0.63	0.005	2.43	0.09	31.65	1.25	-8.29	4.36	633.84	3.85	910.24	0.05
Chapultepec	ND	ND	ND	ND	ND	ND	ND	ND	ND	ND	ND	ND	ND	ND	ND	ND
Notes: ND: Non-determined
DO = dissolved oxygen, ORP = oxygen reduction potential, TDS = total dissolved solids
The average values shown for the different parameters of each sampled site come from measurements taken with a HANNA multi-parametric HI9828 instrument,
operated in continuous measurement mode for 1 min along a 10 m transect at each sampling site
The samples and their parameters were taken between May 13 and 16, 2016 (considered dry season)
