# Supplementary material for: A Novel Group of Promiscuous Podophages Infecting Diverse Gammaproteobacteria from River Communities Exhibits Dynamic Intergenus Host Adaptation
Source: mSystems. 2021 Feb 2;6(1):e00773-20. doi: 10.1128/mSystems.00773-20 (PMC7857530; doi:10.1128/mSystems.00773-20)
Supplement: DATA SET S2 [file mSystems.00773-20-sd002.xlsx]

## Sheet: Media used for plaque assays
Strain	Taxonomic group	Medium
PIA_XCA1	Aeromonas	TΦ
NAA_SAU14Dr5	Aeromonas	TSI
MC_PO40	Aeromonas	TΦ
PIA_XB1_6	Aeromonas	TΦ
MC_PO93	Aeromonas	BHI+RA
PIA_XCA6	Aeromonas	TΦ
PIA_PAR6	Aeromonas	BHI+RA
PIA_ZB2_2	Aeromonas	BHI+RA
PIA_ZB1_6	Aeromonas	TSI
PIA_ZCA2_5	Aeromonas	TΦ
PIA_ZS2_2B	Aeromonas	TΦ
PIA_ZCA2B	Aeromonas	TΦ
PIA_PO134	Aeromonas	TSI
MC_PO126	Aeromonas	TΦ
MC_PO109	Aeromonas	TSI
mFC_SR5	Aeromonas	TSI
MC_PO120	Aeromonas	BHI+RA
MC_PO122	Aeromonas	TΦ
PIA_ZB1_3	Aeromonas	BHI+RA
MC_SR56	Aeromonas	TΦ
MC_SR57	Aeromonas	TSI
MC_SR61	Aeromonas	TSI
PIA_XB2_5	Aeromonas	TSI
LB_ZB1_1	Aeromonas	TSI
PIA_PO136	Aeromonas	TSI
mFC_SR72	Aeromonas	TSI
TSI_RR_4.2	Aeromonas	mFC
TSI_RR_4.1	Aeromonas	mFC
MC_SR64	Aeromonas	BHI+RA
mFC_SR75	Aeromonas	TSI
MC_SR55	Aeromonas	BHI+RA
mFC_SR38	Aeromonas	BHI+RA
mFC_SR71	Aeromonas	TSI
PIA_TEM7	Aeromonas	TSI
PAF_XS2_27	Hafnia	BHI
PAF_XS2_36	Hafnia	BHI
PAF_XS2_31	Hafnia	BHI
PAF_XS2_44	Hafnia	BHI
PAF_XS2_40	Hafnia	BHI
PAF_XS2_33	Hafnia	BHI
PAF_XS2_32	Hafnia	BHI
PAF_XS2_8	Hafnia	BHI
PAF_XS2_10	Hafnia	BHI
TSI_XS2_32	Hafnia	BHI
TSI_XS2_77	Hafnia	BHI
PAF_XS2_46	Hafnia	BHI
TSI_XS2_4	Escherichia	BHI
TSI_XS2_79	Serratia	BHI
PAF_XS2_2	Yersinia	MC (without salt)
TSI_XS2_106	Yersinia	MC (without salt)
TSI_XS2_104	Yersinia	MC (without salt)
TSI_XS2_83	Yersinia	MC (without salt)
TSI_XS2_88	Yersinia	MC (without salt)
*mFC_SR91	Pseudomonas	BHI+RA
TSI:Triple Sugar Iron, BHI: Brain-Hearth Infusion Agar, mFC: membrane Thermotolerant Escherichia coli, MC: MacConkey
RA: Rosolic Acid dye was added to BHI medium [0.01%] after it was sterilized and after having cooled down ~ 40 ° C
All plates were incubated to 30°C during an Overnight
Top agar 0.7% allows the visualization of lytic plates of the Atoyac phages in all isolates, but top agar 0.35% helps in the Yersinia lawns to produce larger plaques.
*Pseudomonas strain SR91 produces a mucoid aggregate on the surface of its lawn bacterial, for which it is recommended to stop their incubation when this begins to occur (~ 6 h) to avoid affecting the visualization of the lytic plates.

## Sheet: PFU-EOP on susceptible isolates
		Titers: Plaque forming units (PFUs)/mL							Efficiency of plating (EOPs) normalized
Strain	Replicates	Atoyac1	Atoyac10	Atoyac13	Atoyac14	Atoyac15	Atoyac23		Atoyac1	Atoyac10	Atoyac13	Atoyac14	Atoyac15	Atoyac23
PIA_XB1_6 (propagative strain)	R1	29800000000	130000000000	130000000000	57800000000	330000000000	23000000000000		1.10207	1	1.25	1.14139	1.21324	1.17347
Aeromonas sp	R2	28100000000	130000000000	150000000000	51200000000	240000000000	18000000000000		1.0392	1	1.44231	1.01106	0.882353	0.918367
C-1_SC1	R3	27300000000	150000000000	100000000000	49400000000	290000000000	15000000000000		1.00962	1.15385	0.961538	0.975513	1.06618	0.765306
no.1	R4	24800000000	80000000000	80000000000	47000000000	280000000000	30000000000000		0.91716	0.615385	0.769231	0.92812	1.02941	1.53061
	R5	25200000000	160000000000	60000000000	47800000000	220000000000	12000000000000		0.931953	1.23077	0.576923	0.943918	0.808824	0.612245
	Average	27040000000	130000000000	104000000000	50640000000	272000000000	19600000000000		1	1	1	1	1	1
	SD	2.07437e+09	3.08221e+10	3.64692e+10	4.3137e+09	4.32435e+10	7.09225e+12		0.0767148	0.237093	0.350665	0.0851836	0.158983	0.361849
PIA_XCA1	R1	39400000000	180000000000	340000000000	68000000000	350000000000	33000000000000		1.4571	1.38462	3.26923	1.34281	1.28676	1.68367
Aeromonas sp	R2	37600000000	220000000000	300000000000	66000000000	330000000000	29000000000000		1.39053	1.69231	2.88462	1.30332	1.21324	1.47959
C-1_SC1	R3	35000000000	150000000000	260000000000	64000000000	290000000000	24000000000000		1.29438	1.15385	2.5	1.26382	1.06618	1.22449
no.2	R4	31200000000	180000000000	160000000000	58000000000	200000000000	20000000000000		1.15385	1.38462	1.53846	1.14534	0.735294	1.02041
	R5	28800000000	150000000000	280000000000	56000000000	240000000000	16000000000000		1.06509	1.15385	2.69231	1.10585	0.882353	0.816327
	Average	34400000000	176000000000	268000000000	62400000000	282000000000	24400000000000		1.27219	1.35385	2.57692	1.23223	1.03676	1.2449
	SD	4.39318e+09	2.88097e+10	6.72309e+10	5.17687e+09	6.22093e+10	6.80441e+12		0.16247	0.221613	0.646451	0.102229	0.228711	0.347164
LB_ZB1_1	R1	1500000000	17200000000	3500000000	1800000000	16000000000	N-q		0.0554734	0.132308	0.0336538	0.035545	0.0588235	NA
Aeromonas sp	R2	1300000000	15300000000	3900000000	2100000000	14700000000	N-q		0.0480769	0.117692	0.0375	0.0414692	0.0540441	NA
C-1_SC1	R3	1400000000	14200000000	3100000000	1700000000	15800000000	N-q		0.0517751	0.109231	0.0298077	0.0335703	0.0580882	NA
no.3	R4	700000000	16000000000	2700000000	1500000000	13000000000	N-q		0.0258876	0.123077	0.0259615	0.0296209	0.0477941	NA
	R5	900000000	15600000000	2100000000	1900000000	13500000000	N-q		0.033284	0.12	0.0201923	0.0375197	0.0496324	NA
	Average	1160000000	15660000000	3060000000	1800000000	14600000000	N-q		0.0428994	0.120462	0.0294231	0.035545	0.0536765	NA
	SD	3.43511e+08	1.08995e+09	6.9857e+08	2.23607e+08	1.33978e+09	N-q		0.0127038	0.00838426	0.00671702	0.00441562	0.00492565	NA
TSI_RR_4.1	R1	3100000000	6000000000	19700000000	16600000000	18200000000	4000000000000		0.114645	0.0461538	0.189423	0.327804	0.0669118	0.204082
Aeromonas sp	R2	2700000000	5200000000	17500000000	19300000000	20400000000	6000000000000		0.0998521	0.04	0.168269	0.381122	0.075	0.306122
C-1_SC1	R3	3600000000	5900000000	22700000000	15400000000	15900000000	5000000000000		0.133136	0.0453846	0.218269	0.304107	0.0584559	0.255102
no.4	R4	2400000000	5000000000	15800000000	14100000000	17200000000	2000000000000		0.0887574	0.0384615	0.151923	0.278436	0.0632353	0.102041
	R5	1900000000	4100000000	17100000000	14900000000	15600000000	3000000000000		0.0702663	0.0315385	0.164423	0.294234	0.0573529	0.153061
	Average	2740000000	5240000000	18560000000	16060000000	17460000000	4000000000000		0.101331	0.0403077	0.178462	0.317141	0.0641912	0.204082
	SD	6.50385e+08	7.70065e+08	2.70703e+09	2.02559e+09	1.94628e+09	1.58114e+12		0.0240527	0.00592358	0.0260291	0.0399997	0.00715544	0.0806703
TSI_RR_4.2	R1	6300000000	9900000000	23400000000	21500000000	36700000000	8000000000000		0.232988	0.0761538	0.225	0.424566	0.134926	0.408163
Aeromonas sp	R2	3900000000	9400000000	25900000000	18000000000	25100000000	7000000000000		0.144231	0.0723077	0.249038	0.35545	0.0922794	0.357143
C-1_SC1	R3	5200000000	11100000000	24800000000	20300000000	28300000000	7000000000000		0.192308	0.0853846	0.238462	0.400869	0.104044	0.357143
no.5	R4	4400000000	8500000000	26300000000	16500000000	35000000000	4000000000000		0.162722	0.0653846	0.252885	0.325829	0.128676	0.204082
	R5	5000000000	12900000000	22100000000	19200000000	39000000000	6000000000000		0.184911	0.0992308	0.2125	0.379147	0.143382	0.306122
	Average	4960000000	10360000000	24500000000	19100000000	32820000000	6400000000000		0.183432	0.0796923	0.235577	0.377172	0.120662	0.326531
	SD	9.07193e+08	1.70235e+09	1.75071e+09	1.94808e+09	5.87427e+09	1.51658e+12		0.0335501	0.013095	0.0168338	0.0384691	0.0215966	0.0773763
NAA_SAU14Dr5	R1	54800000000	250000000000	330000000000	68000000000	380000000000	39000000000000		2.02663	1.92308	3.17308	1.34281	1.39706	1.9898
Aeromonas sp	R2	52200000000	240000000000	310000000000	66000000000	290000000000	27000000000000		1.93047	1.84615	2.98077	1.30332	1.06618	1.37755
C-1_SC1	R3	46400000000	220000000000	270000000000	62000000000	310000000000	30000000000000		1.71598	1.69231	2.59615	1.22433	1.13971	1.53061
no.6	R4	41200000000	160000000000	260000000000	58000000000	300000000000	34000000000000		1.52367	1.23077	2.5	1.14534	1.10294	1.73469
	R5	49000000000	240000000000	200000000000	64000000000	200000000000	20000000000000		1.81213	1.84615	1.92308	1.26382	0.735294	1.02041
	Average	48720000000	222000000000	274000000000	63600000000	296000000000	30000000000000		1.80178	1.70769	2.63462	1.25592	1.08824	1.53061
	SD	5.26991e+09	3.63318e+10	5.02991e+10	3.84708e+09	6.42651e+10	7.17635e+12		0.194893	0.279475	0.483645	0.0759691	0.236269	0.36614
MC_SR56	R1	11100000000	23900000000	22500000000	16400000000	200000000000	8000000000000		0.410503	0.183846	0.216346	0.323855	0.735294	0.408163
Aeromonas sp	R2	10200000000	21700000000	21200000000	15300000000	110000000000	5000000000000		0.377219	0.166923	0.203846	0.302133	0.404412	0.255102
C-1_SC1	R3	8400000000	24100000000	19100000000	17200000000	130000000000	6000000000000		0.310651	0.185385	0.183654	0.339652	0.477941	0.306122
no.7	R4	9800000000	22600000000	20200000000	18800000000	300000000000	8000000000000		0.362426	0.173846	0.194231	0.371248	1.10294	0.408163
	R5	7200000000	20800000000	22000000000	14600000000	260000000000	14000000000000		0.266272	0.16	0.211538	0.28831	0.955882	0.714286
	Average	9340000000	22620000000	21000000000	16460000000	200000000000	8200000000000		0.345414	0.174	0.201923	0.325039	0.735294	0.418367
	SD	1.54208e+09	1.41315e+09	1.37295e+09	1.6456e+09	8.15475e+10	3.49285e+12		0.0570295	0.0108704	0.0132015	0.0324961	0.299807	0.178207
PIA_ZS2_2B	R1	17000000000	88000000000	78000000000	38400000000	180000000000	12000000000000		0.628698	0.676923	0.75	0.758294	0.661765	0.612245
Aeromonas sp	R2	20200000000	88000000000	72000000000	35800000000	140000000000	10800000000000		0.747041	0.676923	0.692308	0.706951	0.514706	0.55102
C-1_SC1	R3	18600000000	82000000000	76000000000	34000000000	160000000000	11400000000000		0.68787	0.630769	0.730769	0.671406	0.588235	0.581633
no.8	R4	17800000000	84000000000	74000000000	36400000000	140000000000	12200000000000		0.658284	0.646154	0.711538	0.718799	0.514706	0.622449
	R5	19200000000	76000000000	68000000000	31200000000	200000000000	11000000000000		0.710059	0.584615	0.653846	0.616114	0.735294	0.561224
	Average	18560000000	83600000000	73600000000	35160000000	164000000000	11480000000000		0.686391	0.643077	0.707692	0.694313	0.602941	0.585714
	SD	1.23612e+09	4.97996e+09	3.84708e+09	2.71441e+09	2.60768e+10	6.09918e+11		0.0457146	0.0383074	0.0369911	0.053602	0.0958706	0.0311183
PIA_ZCA2_5	R1	26200000000	60000000000	60000000000	39000000000	38800000000	12000000000000		0.968935	0.461538	0.576923	0.770142	0.142647	0.612245
Aeromonas sp	R2	24400000000	80000000000	40000000000	34600000000	34000000000	10000000000000		0.902367	0.615385	0.384615	0.683254	0.125	0.510204
C-1_SC1	R3	23000000000	40000000000	60000000000	32200000000	34600000000	8000000000000		0.850592	0.307692	0.576923	0.635861	0.127206	0.408163
no.9	R4	18600000000	120000000000	80000000000	34800000000	37400000000	6000000000000		0.68787	0.923077	0.769231	0.687204	0.1375	0.306122
	R5	25000000000	40000000000	80000000000	37800000000	30600000000	6000000000000		0.924556	0.307692	0.769231	0.746445	0.1125	0.306122
	Average	23440000000	68000000000	64000000000	35680000000	35080000000	8400000000000		0.866864	0.523077	0.615385	0.704581	0.128971	0.428571
	SD	2.94075e+09	3.34664e+10	1.67332e+10	2.71882e+09	3.18936e+09	2.60768e+12		0.108755	0.257434	0.160896	0.0536892	0.0117256	0.133045
mFC_SR75	R1	8400000000	34600000000	16100000000	18300000000	21100000000	N-q		0.310651	0.266154	0.154808	0.361374	0.0775735	NA
Aeromonas sp	R2	7900000000	37100000000	14800000000	20500000000	18500000000	N-q		0.29216	0.285385	0.142308	0.404818	0.0680147	NA
C-1_SC1	R3	6300000000	35700000000	15500000000	17200000000	19300000000	N-q		0.232988	0.274615	0.149038	0.339652	0.0709559	NA
no.10	R4	6700000000	36500000000	13300000000	14400000000	16900000000	N-q		0.247781	0.280769	0.127885	0.28436	0.0621324	NA
	R5	5800000000	33300000000	12800000000	15600000000	18700000000	N-q		0.214497	0.256154	0.123077	0.308057	0.06875	NA
	Average	7020000000	35440000000	14500000000	17200000000	18900000000	N-q		0.259615	0.272615	0.139423	0.339652	0.0694853	NA
	SD	1.09407e+09	1.51921e+09	1.41244e+09	2.37171e+09	1.51658e+09	N-q		0.0404614	0.0116862	0.0135812	0.0468347	0.00557564	NA
PIA_XCA6	R1	26600000000	300000000000	220000000000	58800000000	100000000000	26000000000000		0.983728	2.30769	2.11538	1.16114	0.367647	1.32653
Aeromonas sp	R2	21000000000	240000000000	180000000000	56000000000	140000000000	20000000000000		0.776627	1.84615	1.73077	1.10585	0.514706	1.02041
C-1_SC1	R3	22400000000	240000000000	240000000000	54400000000	60000000000	16000000000000		0.828402	1.84615	2.30769	1.07425	0.220588	0.816327
no.11	R4	19200000000	180000000000	100000000000	52800000000	120000000000	14000000000000		0.710059	1.38462	0.961538	1.04265	0.441176	0.714286
	R5	25800000000	140000000000	120000000000	57600000000	100000000000	14000000000000		0.954142	1.07692	1.15385	1.13744	0.367647	0.714286
	Average	23000000000	220000000000	172000000000	55920000000	104000000000	18000000000000		0.850592	1.69231	1.65385	1.10427	0.382353	0.918367
	SD	3.14643e+09	6.16441e+10	6.09918e+10	2.40666e+09	2.96648e+10	5.09902e+12		0.116362	0.474186	0.58646	0.0475248	0.109062	0.260154
mFC_SR72	R1	3700000000	11100000000	9500000000	4800000000	19500000000	5900000000000		0.136834	0.0853846	0.0913462	0.0947867	0.0716912	0.30102
Aeromonas sp	R2	3900000000	8300000000	7900000000	2900000000	18200000000	7100000000000		0.144231	0.0638462	0.0759615	0.057267	0.0669118	0.362245
C-1_SC1	R3	3300000000	9100000000	8300000000	3700000000	16700000000	7600000000000		0.122041	0.07	0.0798077	0.0730648	0.0613971	0.387755
no.12	R4	2400000000	9800000000	9200000000	4000000000	15200000000	5700000000000		0.0887574	0.0753846	0.0884615	0.0789889	0.0558824	0.290816
	R5	1800000000	8000000000	7800000000	3200000000	18800000000	6300000000000		0.066568	0.0615385	0.075	0.0631912	0.0691176	0.321429
	Average	3020000000	9260000000	8540000000	3720000000	17680000000	6520000000000		0.111686	0.0712308	0.0821154	0.0734597	0.065	0.332653
	SD	8.92749e+08	1.24619e+09	7.70065e+08	7.39594e+08	1.72829e+09	8.07465e+11		0.0330158	0.00958611	0.00740447	0.0146049	0.00635402	0.0411972
MC_SR64	R1	4300000000	12600000000	13500000000	12800000000	57000000000	10000000000000		0.159024	0.0969231	0.129808	0.252765	0.209559	0.510204
Aeromonas sp	R2	3500000000	15900000000	10200000000	10900000000	45000000000	8000000000000		0.129438	0.122308	0.0980769	0.215245	0.165441	0.408163
C-1_SC1	R3	2700000000	14400000000	11600000000	10500000000	46000000000	9000000000000		0.0998521	0.110769	0.111538	0.207346	0.169118	0.459184
no.13	R4	3000000000	15200000000	14000000000	14500000000	42000000000	5000000000000		0.110947	0.116923	0.134615	0.286335	0.154412	0.255102
	R5	2400000000	13800000000	11500000000	12000000000	58000000000	7000000000000		0.0887574	0.106154	0.110577	0.236967	0.213235	0.357143
	Average	3180000000	14380000000	12160000000	12140000000	49600000000	7800000000000		0.117604	0.110615	0.116923	0.239731	0.182353	0.397959
	SD	7.46324e+08	1.27358e+09	1.56301e+09	1.60094e+09	7.36885e+09	1.92354e+12		0.0276008	0.00979675	0.0150289	0.0316141	0.0270914	0.0981397
MC_SR57	R1	9200000000	27100000000	23800000000	21200000000	250000000000	2000000000000		0.340237	0.208462	0.228846	0.418641	0.919118	0.102041
Aeromonas sp	R2	8400000000	29900000000	21700000000	17500000000	220000000000	5000000000000		0.310651	0.23	0.208654	0.345577	0.808824	0.255102
C-1_SC1	R3	5900000000	27500000000	21100000000	19400000000	280000000000	2000000000000		0.218195	0.211538	0.202885	0.383096	1.02941	0.102041
no.14	R4	6800000000	26600000000	22000000000	19000000000	200000000000	5000000000000		0.251479	0.204615	0.211538	0.375197	0.735294	0.255102
	R5	6000000000	29200000000	20400000000	20600000000	280000000000	6000000000000		0.221893	0.224615	0.196154	0.406793	1.02941	0.306122
	Average	7260000000	28060000000	21800000000	19540000000	246000000000	4000000000000		0.268491	0.215846	0.209615	0.385861	0.904412	0.204082
	SD	1.4758e+09	1.4188e+09	1.27475e+09	1.44499e+09	3.57771e+10	1.87083e+12		0.0545786	0.0109139	0.0122573	0.0285346	0.131533	0.0954504
mFC_SR71	R1	N-q	N-q	N-q	22400000000	38100000000	N-q		NA	NA	NA	0.442338	0.140074	NA
Aeromonas sp-A. rivipollensis	R2	N-q	N-q	N-q	23100000000	36800000000	N-q		NA	NA	NA	0.456161	0.135294	NA
C-1_SC1	R3	N-q	N-q	N-q	21600000000	31600000000	N-q		NA	NA	NA	0.42654	0.116176	NA
no.15	R4	N-q	N-q	N-q	27200000000	33600000000	N-q		NA	NA	NA	0.537125	0.123529	NA
	R5	N-q	N-q	N-q	22600000000	37800000000	N-q		NA	NA	NA	0.446288	0.138971	NA
	Average	N-q	N-q	N-q	23380000000	35580000000	N-q		NA	NA	NA	0.46169	0.130809	NA
	SD	N-q	N-q	N-q	2.20273e+09	2.85167e+09	N-q		NA	NA	NA	0.0434977	0.0104841	NA
MC_SR61	R1	8700000000	25400000000	19700000000	18000000000	230000000000	16000000000000		0.321746	0.195385	0.189423	0.35545	0.845588	0.816327
Aeromonas sp-A. rivipollensis	R2	5600000000	27200000000	21900000000	15400000000	230000000000	13000000000000		0.207101	0.209231	0.210577	0.304107	0.845588	0.663265
C-1_SC1	R3	8800000000	21200000000	20700000000	15900000000	260000000000	18000000000000		0.325444	0.163077	0.199038	0.313981	0.955882	0.918367
no.16	R4	8200000000	24800000000	19400000000	16800000000	180000000000	16000000000000		0.303254	0.190769	0.186538	0.331754	0.661765	0.816327
	R5	6800000000	21000000000	22600000000	14000000000	120000000000	10000000000000		0.251479	0.161538	0.217308	0.276461	0.441176	0.510204
	Average	7620000000	23920000000	20860000000	16020000000	204000000000	14600000000000		0.281805	0.184	0.200577	0.316351	0.75	0.744898
	SD	1.38275e+09	2.7225e+09	1.37949e+09	1.50067e+09	5.50454e+10	3.1305e+12		0.0511372	0.0209423	0.0132644	0.029634	0.202373	0.159719
MC_SR55	R1	N-q	N-q	11200000000	N-q	34000000000	6000000000000		NA	NA	0.107692	NA	0.125	0.306122
Aeromonas sp	R2	N-q	N-q	8800000000	N-q	30000000000	5000000000000		NA	NA	0.0846154	NA	0.110294	0.255102
C-1_SC1	R3	N-q	N-q	10500000000	N-q	25000000000	6000000000000		NA	NA	0.100962	NA	0.0919118	0.306122
no.17	R4	N-q	N-q	9600000000	N-q	17000000000	3000000000000		NA	NA	0.0923077	NA	0.0625	0.153061
	R5	N-q	N-q	8100000000	N-q	26000000000	5000000000000		NA	NA	0.0778846	NA	0.0955882	0.255102
	Average	N-q	N-q	9640000000	N-q	26400000000	5000000000000		NA	NA	0.0926923	NA	0.0970588	0.255102
	SD	N-q	N-q	1.2502e+09	N-q	6.34823e+09	1.22474e+12		NA	NA	0.0120212	NA	0.0233391	0.062487
mFC_SR38	R1	4000000000	3500000000	8600000000	7000000000	15400000000	1320000000000		0.147929	0.0269231	0.0826923	0.138231	0.0566176	0.0673469
Aeromonas sp	R2	4200000000	4100000000	6800000000	7600000000	12800000000	1640000000000		0.155325	0.0315385	0.0653846	0.150079	0.0470588	0.0836735
C-1_SC1	R3	3400000000	3600000000	7400000000	8400000000	18600000000	1720000000000		0.12574	0.0276923	0.0711538	0.165877	0.0683824	0.0877551
no.18	R4	7000000000	6400000000	12200000000	10200000000	25200000000	1900000000000		0.258876	0.0492308	0.117308	0.201422	0.0926471	0.0969388
	R5	5800000000	8200000000	15600000000	14200000000	20600000000	2260000000000		0.214497	0.0630769	0.15	0.280411	0.0757353	0.115306
	Average	4880000000	5160000000	10120000000	9480000000	18520000000	1768000000000		0.180473	0.0396923	0.0973077	0.187204	0.0680882	0.0902041
	SD	1.48054e+09	2.06712e+09	3.71106e+09	2.90034e+09	4.78038e+09	3.46006e+11		0.0547537	0.015901	0.0356833	0.0572738	0.0175749	0.0176534
mFC_SR5	R1	1680000000	35600000000	23000000000	3400000000	70000000000	14000000000000		0.0621302	0.273846	0.221154	0.0671406	0.257353	0.714286
Aeromonas sp	R2	1260000000	32200000000	19600000000	3060000000	60000000000	20000000000000		0.0465976	0.247692	0.188462	0.0604265	0.220588	1.02041
C-1_SC1	R3	1300000000	37400000000	21200000000	3300000000	80000000000	16000000000000		0.0480769	0.287692	0.203846	0.0651659	0.294118	0.816327
no.19	R4	1840000000	36800000000	24200000000	2660000000	90000000000	12000000000000		0.0680473	0.283077	0.232692	0.0525276	0.330882	0.612245
	R5	1720000000	34400000000	25800000000	3220000000	70000000000	30000000000000		0.0636095	0.264615	0.248077	0.0635861	0.257353	1.53061
	Average	1560000000	35280000000	22760000000	3128000000	74000000000	18400000000000		0.0576923	0.271385	0.218846	0.0617694	0.272059	0.938776
	SD	2.62679e+08	2.07171e+09	2.43885e+09	2.89689e+08	1.14018e+10	7.12741e+12		0.00971444	0.0159363	0.0234505	0.00572057	0.0419182	0.363643
PIA_ZB1_3	R1	18000000000	11600000000	76000000000	39600000000	33600000000	4220000000000		0.66568	0.0892308	0.730769	0.781991	0.123529	0.215306
Aeromonas sp	R2	15000000000	12200000000	64000000000	37400000000	32800000000	3800000000000		0.554734	0.0938462	0.615385	0.738547	0.120588	0.193878
C-1_SC2	R3	13800000000	10400000000	56000000000	35000000000	31600000000	3560000000000		0.510355	0.08	0.538462	0.691153	0.116176	0.181633
no.20	R4	17000000000	9800000000	74000000000	38200000000	29800000000	3720000000000		0.628698	0.0753846	0.711538	0.754344	0.109559	0.189796
	R5	15800000000	7800000000	66000000000	34800000000	31000000000	4080000000000		0.58432	0.06	0.634615	0.687204	0.113971	0.208163
	Average	15920000000	10360000000	67200000000	37000000000	31760000000	3876000000000		0.588757	0.0796923	0.646154	0.730648	0.116765	0.197755
	SD	1.64682e+09	1.71697e+09	8.07465e+09	2.07364e+09	1.49265e+09	2.69221e+11		0.0609029	0.0132075	0.0776409	0.0409487	0.00548768	0.0137358
MC_PO109	R1	15200000000	36600000000	33600000000	27200000000	40600000000	16000000000000		0.56213	0.281538	0.323077	0.537125	0.149265	0.816327
Aeromonas sp	R2	13000000000	24600000000	31800000000	25400000000	37400000000	18000000000000		0.480769	0.189231	0.305769	0.50158	0.1375	0.918367
C-1_SC2	R3	13600000000	28200000000	28400000000	23200000000	41800000000	10000000000000		0.502959	0.216923	0.273077	0.458136	0.153676	0.510204
no.21	R4	14400000000	25800000000	31200000000	28600000000	39000000000	16000000000000		0.532544	0.198462	0.3	0.564771	0.143382	0.816327
	R5	11800000000	29400000000	30200000000	25000000000	43200000000	10000000000000		0.436391	0.226154	0.290385	0.493681	0.158824	0.510204
	Average	13600000000	28920000000	31040000000	25880000000	40400000000	14000000000000		0.502959	0.222462	0.298462	0.511058	0.148529	0.714286
	SD	1.30384e+09	4.69383e+09	1.92562e+09	2.08135e+09	2.28035e+09	3.74166e+12		0.048219	0.0361064	0.0185155	0.0411008	0.00838364	0.190901
MC_PO120	R1	3600000000	15600000000	11600000000	13600000000	21200000000	26000000000000		0.133136	0.12	0.111538	0.268562	0.0779412	1.32653
Aeromonas sp	R2	4000000000	16000000000	12400000000	13000000000	16800000000	18000000000000		0.147929	0.123077	0.119231	0.256714	0.0617647	0.918367
C-1_SC2	R3	3200000000	13200000000	13200000000	11200000000	18600000000	20000000000000		0.118343	0.101538	0.126923	0.221169	0.0683824	1.02041
no.22	R4	2400000000	16400000000	10600000000	12000000000	19800000000	16000000000000		0.0887574	0.126154	0.101923	0.236967	0.0727941	0.816327
	R5	2000000000	12800000000	14000000000	11800000000	17400000000	30000000000000		0.0739645	0.0984615	0.134615	0.233017	0.0639706	1.53061
	Average	3040000000	14800000000	12360000000	12320000000	18760000000	22000000000000		0.112426	0.113846	0.118846	0.243286	0.0689706	1.12245
	SD	8.29458e+08	1.67332e+09	1.32966e+09	9.65401e+08	1.7855e+09	5.83095e+12		0.0306752	0.0128717	0.0127852	0.019064	0.00656433	0.297498
MC_PO40	R1	21000000000	160000000000	120000000000	37600000000	160000000000	26000000000000		0.776627	1.23077	1.15385	0.742496	0.588235	1.32653
Aeromonas sp	R2	16200000000	180000000000	160000000000	33200000000	180000000000	22000000000000		0.599112	1.38462	1.53846	0.655608	0.661765	1.12245
C-1_SC2	R3	18600000000	180000000000	120000000000	30800000000	160000000000	16000000000000		0.68787	1.38462	1.15385	0.608215	0.588235	0.816327
no.23	R4	19800000000	100000000000	140000000000	37000000000	140000000000	10000000000000		0.732249	0.769231	1.34615	0.730648	0.514706	0.510204
	R5	15000000000	100000000000	160000000000	28400000000	120000000000	12000000000000		0.554734	0.769231	1.53846	0.560821	0.441176	0.612245
	Average	18120000000	144000000000	140000000000	33400000000	152000000000	17200000000000		0.670118	1.10769	1.34615	0.659558	0.558824	0.877551
	SD	2.48837e+09	4.09878e+10	2e+10	3.94968e+09	2.28035e+10	6.72309e+12		0.0920256	0.315291	0.192308	0.0779953	0.0838364	0.343015
PIA_ZB1_6	R1	27800000000	57000000000	69000000000	47600000000	124000000000	10000000000000		1.02811	0.438462	0.663462	0.939968	0.455882	0.510204
Aeromonas sp	R2	24200000000	55200000000	64800000000	45200000000	118000000000	9600000000000		0.89497	0.424615	0.623077	0.892575	0.433824	0.489796
C-1_SC2	R3	25600000000	56600000000	61800000000	42400000000	114000000000	10200000000000		0.946746	0.435385	0.594231	0.837283	0.419118	0.520408
no.24	R4	20600000000	54200000000	63000000000	45000000000	116000000000	9800000000000		0.761834	0.416923	0.605769	0.888626	0.426471	0.5
	R5	19000000000	49600000000	57800000000	39800000000	104000000000	8600000000000		0.702663	0.381538	0.555769	0.78594	0.382353	0.438776
	Average	23440000000	54520000000	63280000000	44000000000	115200000000	9640000000000		0.866864	0.419385	0.608462	0.868878	0.423529	0.491837
	SD	3.60666e+09	2.9685e+09	4.10268e+09	2.98329e+09	7.29383e+09	6.22896e+11		0.133382	0.0228346	0.0394489	0.0589117	0.0268156	0.0317804
PIA_ZCA2B	R1	23600000000	100000000000	56200000000	46800000000	23800000000	18000000000000		0.872781	0.769231	0.540385	0.924171	0.0875	0.918367
Aeromonas sp	R2	21200000000	60000000000	53800000000	45400000000	22400000000	20000000000000		0.784024	0.461538	0.517308	0.896524	0.0823529	1.02041
C-1_SC2	R3	22400000000	60000000000	56400000000	43200000000	23000000000	22000000000000		0.828402	0.461538	0.542308	0.853081	0.0845588	1.12245
no.25	R4	20600000000	100000000000	57000000000	47000000000	21600000000	28000000000000		0.761834	0.769231	0.548077	0.92812	0.0794118	1.42857
	R5	19400000000	140000000000	52600000000	49400000000	18200000000	12000000000000		0.717456	1.07692	0.505769	0.975513	0.0669118	0.612245
	Average	21440000000	92000000000	55200000000	46360000000	21800000000	20000000000000		0.792899	0.707692	0.530769	0.915482	0.0801471	1.02041
	SD	1.62111e+09	3.34664e+10	1.89737e+09	2.27772e+09	2.16795e+09	5.83095e+12		0.0599523	0.257434	0.0182439	0.0449786	0.0079704	0.297498
MC_PO122	R1	15200000000	23000000000	160000000000	348000000	72000000000	3000000000000		0.56213	0.176923	1.53846	0.00687204	0.264706	0.153061
Aeromonas sp	R2	12800000000	21800000000	180000000000	32600000000	60000000000	5000000000000		0.473373	0.167692	1.73077	0.64376	0.220588	0.255102
C-1_SC2	R3	14000000000	19200000000	100000000000	29200000000	64000000000	2000000000000		0.517751	0.147692	0.961538	0.576619	0.235294	0.102041
no.26	R4	14600000000	17400000000	160000000000	30600000000	68000000000	6000000000000		0.539941	0.133846	1.53846	0.604265	0.25	0.306122
	R5	16000000000	21400000000	120000000000	33400000000	58000000000	6000000000000		0.591716	0.164615	1.15385	0.659558	0.213235	0.306122
	Average	14520000000	20560000000	144000000000	25229600000	64400000000	4400000000000		0.536982	0.158154	1.38462	0.498215	0.236765	0.22449
	SD	1.21326e+09	2.23786e+09	3.28634e+10	1.40069e+10	5.72713e+09	1.81659e+12		0.0448691	0.0172143	0.315994	0.276598	0.0210556	0.0926832
PIA_PO136	R1	N-q	8500000000	16300000000	3500000000	20500000000	9000000000000		NA	0.0653846	0.156731	0.0691153	0.0753676	0.459184
Aeromonas sp	R2	N-q	7100000000	13100000000	4000000000	19100000000	6000000000000		NA	0.0546154	0.125962	0.0789889	0.0702206	0.306122
C-1_SC2	R3	N-q	9200000000	14600000000	2400000000	17800000000	7000000000000		NA	0.0707692	0.140385	0.0473934	0.0654412	0.357143
no.27	R4	N-q	6400000000	15400000000	2900000000	15800000000	7000000000000		NA	0.0492308	0.148077	0.057267	0.0580882	0.357143
	R5	N-q	8300000000	12500000000	1800000000	18600000000	10000000000000		NA	0.0638462	0.120192	0.035545	0.0683824	0.510204
	Average	N-q	7900000000	14380000000	2920000000	18360000000	7800000000000		NA	0.0607692	0.138269	0.0576619	0.0675	0.397959
	SD	N-q	1.12916e+09	1.57702e+09	8.70057e+08	1.7358e+09	1.64317e+12		NA	0.00868584	0.0151637	0.0171812	0.00638162	0.0838351
PIA_PO134	R1	16500000000	33100000000	63000000000	33100000000	41500000000	32000000000000		0.610207	0.254615	0.605769	0.653633	0.152574	1.63265
Aeromonas sp	R2	15400000000	35500000000	54000000000	28700000000	41900000000	26000000000000		0.569527	0.273077	0.519231	0.566746	0.154044	1.32653
C-1_SC2	R3	13800000000	29700000000	63000000000	26300000000	36200000000	16000000000000		0.510355	0.228462	0.605769	0.519352	0.133088	0.816327
no.28	R4	13600000000	32200000000	49000000000	29800000000	34200000000	24000000000000		0.502959	0.247692	0.471154	0.588468	0.125735	1.22449
	R5	15000000000	27600000000	55000000000	31400000000	39000000000	12000000000000		0.554734	0.212308	0.528846	0.620063	0.143382	0.612245
	Average	14860000000	31620000000	56800000000	29860000000	38560000000	22000000000000		0.549556	0.243231	0.546154	0.589652	0.141765	1.12245
	SD	1.19499e+09	3.05892e+09	6.09918e+09	2.59287e+09	3.33811e+09	8e+12		0.0441934	0.0235302	0.058646	0.0512021	0.0122725	0.408163
PIA_TEM7	R1	N-q	N-q	N-q	N-q	42000000000	N-q		NA	NA	NA	NA	0.154412	NA
Aeromonas sp	R2	N-q	N-q	N-q	N-q	29000000000	N-q		NA	NA	NA	NA	0.106618	NA
C-1_SC2	R3	N-q	N-q	N-q	N-q	32000000000	N-q		NA	NA	NA	NA	0.117647	NA
no.29	R4	N-q	N-q	N-q	N-q	38000000000	N-q		NA	NA	NA	NA	0.139706	NA
	R5	N-q	N-q	N-q	N-q	33000000000	N-q		NA	NA	NA	NA	0.121324	NA
	Average	N-q	N-q	N-q	N-q	34800000000	N-q		NA	NA	NA	NA	0.127941	NA
	SD	N-q	N-q	N-q	N-q	5.1672e+09	N-q		NA	NA	NA	NA	0.0189971	NA
MC_PO126	R1	12400000000	38800000000	33000000000	34800000000	134000000000	12000000000000		0.45858	0.298462	0.317308	0.687204	0.492647	0.612245
Aeromonas sp	R2	13000000000	34600000000	25800000000	33000000000	90000000000	14000000000000		0.480769	0.266154	0.248077	0.651659	0.330882	0.714286
C-1_SC2	R3	12100000000	33200000000	29400000000	33400000000	82000000000	10000000000000		0.447485	0.255385	0.282692	0.659558	0.301471	0.510204
no.30	R4	9200000000	32800000000	27200000000	26800000000	98000000000	28000000000000		0.340237	0.252308	0.261538	0.529226	0.360294	1.42857
	R5	10800000000	37200000000	34400000000	30600000000	122000000000	36000000000000		0.399408	0.286154	0.330769	0.604265	0.448529	1.83673
	Average	11500000000	35320000000	29960000000	31720000000	105200000000	20000000000000		0.425296	0.271692	0.288077	0.626382	0.386765	1.02041
	SD	1.51658e+09	2.59846e+09	3.68076e+09	3.13879e+09	2.19818e+10	1.14018e+13		0.0560864	0.0199882	0.0353919	0.0619824	0.0808155	0.581722
PIA_ZB2_2	R1	25600000000	240000000000	260000000000	58400000000	260000000000	26000000000000		0.946746	1.84615	2.5	1.15324	0.955882	1.32653
Aeromonas sp	R2	24400000000	240000000000	160000000000	55800000000	180000000000	30000000000000		0.902367	1.84615	1.53846	1.1019	0.661765	1.53061
C-1_SC2	R3	23200000000	160000000000	180000000000	54000000000	220000000000	20000000000000		0.857988	1.23077	1.73077	1.06635	0.808824	1.02041
no.31	R4	23600000000	220000000000	240000000000	56600000000	240000000000	22000000000000		0.872781	1.69231	2.30769	1.11769	0.882353	1.12245
	R5	20200000000	140000000000	140000000000	51600000000	160000000000	22000000000000		0.747041	1.07692	1.34615	1.01896	0.588235	1.12245
	Average	23400000000	200000000000	196000000000	55280000000	212000000000	24000000000000		0.865385	1.53846	1.88462	1.09163	0.779412	1.22449
	SD	2.00998e+09	4.69042e+10	5.17687e+10	2.59461e+09	4.14729e+10	4e+12		0.0743334	0.360801	0.497776	0.0512364	0.152474	0.204082
MC_PO93	R1	23200000000	240000000000	180000000000	42000000000	120000000000	34000000000000		0.857988	1.84615	1.73077	0.829384	0.441176	1.73469
Aeromonas sp	R2	19200000000	200000000000	200000000000	36400000000	140000000000	24000000000000		0.710059	1.53846	1.92308	0.718799	0.514706	1.22449
C-1_SC2	R3	21400000000	140000000000	140000000000	38800000000	100000000000	28000000000000		0.79142	1.07692	1.34615	0.766193	0.367647	1.42857
no.32	R4	18600000000	240000000000	140000000000	39000000000	140000000000	32000000000000		0.68787	1.84615	1.34615	0.770142	0.514706	1.63265
	R5	21000000000	180000000000	220000000000	41200000000	140000000000	32000000000000		0.776627	1.38462	2.11538	0.813586	0.514706	1.63265
	Average	20680000000	200000000000	176000000000	39480000000	128000000000	30000000000000		0.764793	1.53846	1.69231	0.779621	0.470588	1.53061
	SD	1.8363e+09	4.24264e+10	3.57771e+10	2.20726e+09	1.78885e+10	4e+12		0.0679105	0.326357	0.34401	0.0435873	0.0657667	0.204082
PIA_PAR6	R1	318000000	220000000000	260000000000	59000000000	240000000000	24000000000000		0.0117604	1.69231	2.5	1.16509	0.882353	1.22449
Aeromonas sp	R2	32600000000	200000000000	180000000000	54800000000	160000000000	26000000000000		1.20562	1.53846	1.73077	1.08215	0.588235	1.32653
C-1_SC2	R3	31000000000	140000000000	160000000000	56000000000	140000000000	14000000000000		1.14645	1.07692	1.53846	1.10585	0.514706	0.714286
no.33	R4	30200000000	260000000000	200000000000	57200000000	180000000000	20000000000000		1.11686	2	1.92308	1.12954	0.661765	1.02041
	R5	28400000000	120000000000	180000000000	58400000000	240000000000	14000000000000		1.0503	0.923077	1.73077	1.15324	0.882353	0.714286
	Average	24503600000	188000000000	196000000000	57080000000	192000000000	19600000000000		0.906198	1.44615	1.88462	1.12717	0.705882	1
	SD	1.36045e+10	5.76194e+10	3.84708e+10	1.71814e+09	4.60435e+10	5.54977e+12		0.503125	0.443226	0.369911	0.0339285	0.169277	0.283152
PIA_XB2_5	R1	N-q	N-q	8900000000	17700000000	360000000000	14300000000		NA	NA	0.0855769	0.349526	1.32353	0.000729592
Aeromonas sp	R2	N-q	N-q	9600000000	18500000000	320000000000	15500000000		NA	NA	0.0923077	0.365324	1.17647	0.000790816
C-1_SC3	R3	N-q	N-q	10500000000	15400000000	240000000000	17100000000		NA	NA	0.100962	0.304107	0.882353	0.000872449
no.34	R4	N-q	N-q	7800000000	16900000000	200000000000	18300000000		NA	NA	0.075	0.333728	0.735294	0.000933673
	R5	N-q	N-q	9500000000	18000000000	250000000000	16000000000		NA	NA	0.0913462	0.35545	0.919118	0.000816327
	Average	N-q	N-q	9260000000	17300000000	274000000000	16240000000		NA	NA	0.0890385	0.341627	1.00735	0.000828571
	SD	N-q	N-q	9.96494e+08	1.21037e+09	6.46529e+10	1.52905e+09		NA	NA	0.00958167	0.0239015	0.237695	7.80129e-05
mFC_SR91	R1	2400000000	14800000000	9500000000	10700000000	51000000	680000000000		0.0887574	0.113846	0.0913462	0.211295	0.0001875	0.0346939
Pseudomonas sp	R2	1600000000	12200000000	6900000000	9000000000	47000000	423000000000		0.0591716	0.0938462	0.0663462	0.177725	0.000172794	0.0215816
C-2	R3	3000000000	11000000000	7100000000	11500000000	55000000	481000000000		0.110947	0.0846154	0.0682692	0.227093	0.000202206	0.0245408
no.35	R4	2700000000	16400000000	9000000000	11600000000	35000000	667000000000		0.0998521	0.126154	0.0865385	0.229068	0.000128676	0.0340306
	R5	2300000000	13000000000	8600000000	8800000000	30000000	543000000000		0.0850592	0.1	0.0826923	0.173776	0.000110294	0.0277041
	Average	2400000000	13480000000	8220000000	10320000000	43600000	558800000000		0.0887574	0.103692	0.0790385	0.203791	0.000160294	0.0285102
	SD	5.24404e+08	2.13822e+09	1.1606e+09	1.34425e+09	1.06677e+07	1.13072e+11		0.0193937	0.0164479	0.0111596	0.0265452	3.92195e-05	0.00576896
PAF_XS2_8	R1	1500000000	17100000000	15800000000	5100000000	39000000000	13000000000000		0.0554734	0.131538	0.151923	0.100711	0.143382	0.663265
Hafnia sp	R2	1200000000	16500000000	14600000000	3700000000	29800000000	8000000000000		0.0443787	0.126923	0.140385	0.0730648	0.109559	0.408163
C-3_SC1	R3	1300000000	14200000000	15200000000	4400000000	31000000000	10000000000000		0.0480769	0.109231	0.146154	0.0868878	0.113971	0.510204
no.36	R4	1200000000	16100000000	13100000000	5900000000	32400000000	10000000000000		0.0443787	0.123846	0.125962	0.116509	0.119118	0.510204
	R5	1200000000	15400000000	13700000000	5000000000	34800000000	7000000000000		0.0443787	0.118462	0.131731	0.0987362	0.127941	0.357143
	Average	1280000000	15860000000	14480000000	4820000000	33400000000	9600000000000		0.0473373	0.122	0.139231	0.0951817	0.122794	0.489796
	SD	1.30384e+08	1.1149e+09	1.09407e+09	8.228e+08	3.64143e+09	2.30217e+12		0.0048219	0.00857615	0.01052	0.016248	0.0133876	0.117458
PAF_XS2_31	R1	3400000000	11100000000	12500000000	4000000000	22600000000	11000000000000		0.12574	0.0853846	0.120192	0.0789889	0.0830882	0.561224
Hafnia sp	R2	4500000000	10800000000	11700000000	4400000000	16500000000	7000000000000		0.16642	0.0830769	0.1125	0.0868878	0.0606618	0.357143
C-3_SC1	R3	4200000000	9900000000	12200000000	3800000000	18300000000	13000000000000		0.155325	0.0761538	0.117308	0.0750395	0.0672794	0.663265
no.37	R4	3800000000	9900000000	10600000000	4300000000	23600000000	14000000000000		0.140533	0.0761538	0.101923	0.0849131	0.0867647	0.714286
	R5	3000000000	10500000000	11800000000	3400000000	19100000000	11000000000000		0.110947	0.0807692	0.113462	0.0671406	0.0702206	0.561224
	Average	3780000000	10440000000	11760000000	3980000000	20020000000	11200000000000		0.139793	0.0803077	0.113077	0.078594	0.0736029	0.571429
	SD	6.01664e+08	5.36656e+08	7.23187e+08	4.02492e+08	2.98613e+09	2.68328e+12		0.0222509	0.00412813	0.00695372	0.00794811	0.0109784	0.136902
PAF_XS2_36	R1	4100000000	9200000000	12200000000	5100000000	44600000000	9000000000000		0.151627	0.0707692	0.117308	0.100711	0.163971	0.459184
Hafnia sp	R2	4500000000	10300000000	13300000000	3700000000	52000000000	13000000000000		0.16642	0.0792308	0.127885	0.0730648	0.191176	0.663265
C-3_SC1	R3	5300000000	9600000000	13000000000	4400000000	41800000000	10000000000000		0.196006	0.0738462	0.125	0.0868878	0.153676	0.510204
no.38	R4	4000000000	13700000000	10600000000	7000000000	43200000000	15000000000000		0.147929	0.105385	0.101923	0.138231	0.158824	0.765306
	R5	3600000000	13500000000	9500000000	6300000000	38400000000	10000000000000		0.133136	0.103846	0.0913462	0.124408	0.141176	0.510204
	Average	4300000000	11260000000	11720000000	5300000000	44000000000	11400000000000		0.159024	0.0866154	0.112692	0.10466	0.161765	0.581633
	SD	6.44205e+08	2.17325e+09	1.62388e+09	1.35093e+09	5.02991e+09	2.50998e+12		0.0238241	0.0167173	0.0156143	0.026677	0.0184923	0.12806
PAF_XS2_40	R1	3700000000	10500000000	9400000000	1500000000	13200000000	10000000000000		0.136834	0.0807692	0.0903846	0.0296209	0.0485294	0.510204
Hafnia sp	R2	4200000000	12200000000	7300000000	2000000000	8300000000	12000000000000		0.155325	0.0938462	0.0701923	0.0394945	0.0305147	0.612245
C-3_SC1	R3	3900000000	11900000000	8500000000	1700000000	14600000000	9000000000000		0.144231	0.0915385	0.0817308	0.0335703	0.0536765	0.459184
no.39	R4	2000000000	11500000000	9300000000	2100000000	17700000000	12000000000000		0.0739645	0.0884615	0.0894231	0.0414692	0.0650735	0.612245
	R5	1800000000	10400000000	8700000000	2000000000	15100000000	10000000000000		0.066568	0.08	0.0836538	0.0394945	0.0555147	0.510204
	Average	3120000000	11300000000	8640000000	1860000000	13780000000	10600000000000		0.115385	0.0869231	0.0830769	0.0367299	0.0506618	0.540816
	SD	1.13004e+09	8.15475e+08	8.41427e+08	2.50998e+08	3.46944e+09	1.34164e+12		0.0417916	0.00627289	0.00809065	0.00495652	0.0127553	0.0684511
PAF_XS2_33	R1	2900000000	7700000000	7500000000	4600000000	26800000000	11000000000000		0.107249	0.0592308	0.0721154	0.0908373	0.0985294	0.561224
Hafnia sp	R2	2500000000	7100000000	8800000000	3000000000	21500000000	8000000000000		0.0924556	0.0546154	0.0846154	0.0592417	0.0790441	0.408163
C-3_SC1	R3	2600000000	8400000000	7900000000	2300000000	16800000000	10000000000000		0.0961538	0.0646154	0.0759615	0.0454186	0.0617647	0.510204
no.40	R4	2000000000	8900000000	7200000000	2500000000	19700000000	12000000000000		0.0739645	0.0684615	0.0692308	0.0493681	0.0724265	0.612245
	R5	1600000000	9300000000	8400000000	3700000000	21000000000	9000000000000		0.0591716	0.0715385	0.0807692	0.0730648	0.0772059	0.459184
	Average	2320000000	8280000000	7960000000	3220000000	21160000000	10000000000000		0.0857988	0.0636923	0.0765385	0.0635861	0.0777941	0.510204
	SD	5.1672e+08	8.89944e+08	6.50385e+08	9.41807e+08	3.64321e+09	1.58114e+12		0.0191095	0.00684572	0.0062537	0.0185981	0.0133942	0.0806703
PAF_XS2_44	R1	3200000000	15300000000	8900000000	5600000000	33200000000	7000000000000		0.118343	0.117692	0.0855769	0.110585	0.122059	0.357143
Hafnia sp	R2	2700000000	13700000000	8400000000	4800000000	34500000000	9000000000000		0.0998521	0.105385	0.0807692	0.0947867	0.126838	0.459184
C-3_SC1	R3	3300000000	13300000000	9200000000	5500000000	25400000000	14000000000000		0.122041	0.102308	0.0884615	0.10861	0.0933824	0.714286
no.41	R4	3000000000	14900000000	9500000000	5100000000	32000000000	13000000000000		0.110947	0.114615	0.0913462	0.100711	0.117647	0.663265
	R5	2100000000	16500000000	8000000000	6100000000	30900000000	15000000000000		0.0776627	0.126923	0.0769231	0.120458	0.113603	0.765306
	Average	2860000000	14740000000	8800000000	5420000000	31200000000	11600000000000		0.105769	0.113385	0.0846154	0.10703	0.114706	0.591837
	SD	4.82701e+08	1.28374e+09	6.04152e+08	4.96991e+08	3.50927e+09	3.43511e+12		0.0178514	0.00987496	0.00580916	0.0098142	0.0129017	0.175261
PAF_XS2_32	R1	1900000000	13500000000	11900000000	7600000000	13800000000	12000000000000		0.0702663	0.103846	0.114423	0.150079	0.0507353	0.612245
Hafnia sp	R2	3100000000	12000000000	13000000000	5500000000	17600000000	10000000000000		0.114645	0.0923077	0.125	0.10861	0.0647059	0.510204
C-3_SC1	R3	2400000000	11800000000	10800000000	8800000000	15200000000	13000000000000		0.0887574	0.0907692	0.103846	0.173776	0.0558824	0.663265
no.42	R4	2000000000	11500000000	12400000000	8000000000	18800000000	10000000000000		0.0739645	0.0884615	0.119231	0.157978	0.0691176	0.510204
	R5	3500000000	12100000000	11400000000	6100000000	20400000000	6000000000000		0.129438	0.0930769	0.109615	0.120458	0.075	0.306122
	Average	2580000000	12180000000	11900000000	7200000000	17160000000	10200000000000		0.0954142	0.0936923	0.114423	0.14218	0.0630882	0.520408
	SD	6.97854e+08	7.72658e+08	8.544e+08	1.36565e+09	2.66983e+09	2.68328e+12		0.0258082	0.00594352	0.00821539	0.0269678	0.00981556	0.136902
PAF_XS2_27	R1	6400000000	12200000000	14800000000	8000000000	48200000000	14000000000000		0.236686	0.0938462	0.142308	0.157978	0.177206	0.714286
Hafnia sp	R2	6600000000	10500000000	12900000000	6400000000	44800000000	8000000000000		0.244083	0.0807692	0.124038	0.126382	0.164706	0.408163
C-3_SC1	R3	7300000000	11100000000	13400000000	7100000000	38400000000	6000000000000		0.26997	0.0853846	0.128846	0.140205	0.141176	0.306122
no.43	R4	5500000000	15100000000	11600000000	8500000000	42200000000	14000000000000		0.203402	0.116154	0.111538	0.167852	0.155147	0.714286
	R5	4200000000	13300000000	12200000000	6400000000	46000000000	9000000000000		0.155325	0.102308	0.117308	0.126382	0.169118	0.459184
	Average	6000000000	12440000000	12980000000	7280000000	43920000000	10200000000000		0.221893	0.0956923	0.124808	0.14376	0.161471	0.520408
	SD	1.19373e+09	1.83248e+09	1.22556e+09	9.47101e+08	3.76988e+09	3.63318e+12		0.044147	0.014096	0.0117842	0.0187026	0.0138599	0.185366
TSI_XS2_77	R1	3200000000	8500000000	17300000000	2700000000	N-q	3000000000000		0.118343	0.0653846	0.166346	0.0533175	NA	0.153061
Hafnia sp	R2	4600000000	8900000000	14100000000	3000000000	N-q	6000000000000		0.170118	0.0684615	0.135577	0.0592417	NA	0.306122
C-3_SC2	R3	3900000000	12000000000	15000000000	2600000000	N-q	4000000000000		0.144231	0.0923077	0.144231	0.0513428	NA	0.204082
no.44	R4	2800000000	9600000000	16300000000	2400000000	N-q	5000000000000		0.10355	0.0738462	0.156731	0.0473934	NA	0.255102
	R5	3200000000	9100000000	15900000000	2500000000	N-q	7000000000000		0.118343	0.07	0.152885	0.0493681	NA	0.357143
	Average	3540000000	9620000000	15720000000	2640000000	N-q	5000000000000		0.130917	0.074	0.151154	0.0521327	NA	0.255102
	SD	7.12741e+08	1.38816e+09	1.22556e+09	2.30217e+08	N-q	1.58114e+12		0.0263588	0.0106782	0.0117842	0.00454615	NA	0.0806703
PAF_XS2_46	R1	260000000	5800000000	18000000000	1500000000	N-q	2810000000000		0.00961538	0.0446154	0.173077	0.0296209	NA	0.143367
Hafnia sp	R2	320000000	5300000000	14600000000	1500000000	N-q	3130000000000		0.0118343	0.0407692	0.140385	0.0296209	NA	0.159694
C-3_SC2	R3	250000000	6100000000	16400000000	900000000	N-q	2960000000000		0.00924556	0.0469231	0.157692	0.0177725	NA	0.15102
no.45	R4	220000000	5700000000	17100000000	2300000000	N-q	3330000000000		0.00813609	0.0438462	0.164423	0.0454186	NA	0.169898
	R5	310000000	4800000000	15300000000	1400000000	N-q	2750000000000		0.0114645	0.0369231	0.147115	0.0276461	NA	0.140306
	Average	272000000	5540000000	16280000000	1520000000	N-q	2996000000000		0.0100592	0.0426154	0.156538	0.0300158	NA	0.152857
	SD	4.20714e+07	5.02991e+08	1.36272e+09	5.01996e+08	N-q	2.37655e+11		0.00155589	0.00386916	0.0131031	0.00991303	NA	0.0121253
PAF_XS2_10	R1	4500000000	18900000000	31000000000	5900000000	3100000000	6000000000000		0.16642	0.145385	0.298077	0.116509	0.0113971	0.306122
Hafnia sp	R2	5300000000	19600000000	43000000000	5600000000	4900000000	6000000000000		0.196006	0.150769	0.413462	0.110585	0.0180147	0.306122
C-3_SC2	R3	4800000000	21800000000	26000000000	6400000000	2400000000	8000000000000		0.177515	0.167692	0.25	0.126382	0.00882353	0.408163
no.46	R4	5700000000	20100000000	34000000000	4500000000	3600000000	7000000000000		0.210799	0.154615	0.326923	0.0888626	0.0132353	0.357143
	R5	3600000000	16700000000	33000000000	5100000000	2900000000	5000000000000		0.133136	0.128462	0.317308	0.100711	0.0106618	0.255102
	Average	4780000000	19420000000	33400000000	5500000000	3380000000	6400000000000		0.176775	0.149385	0.321154	0.10861	0.0124265	0.326531
	SD	8.04363e+08	1.8593e+09	6.1887e+09	7.31437e+08	9.52365e+08	1.14018e+12		0.0297472	0.0143023	0.0595067	0.0144439	0.00350134	0.0581722
TSI_XS2_32	R1	5100000000	9000000000	25100000000	3500000000	N-q	5300000000000		0.188609	0.0692308	0.241346	0.0691153	NA	0.270408
Hafnia sp	R2	4700000000	10300000000	24500000000	4000000000	N-q	5600000000000		0.173817	0.0792308	0.235577	0.0789889	NA	0.285714
C-3_SC2	R3	4200000000	9600000000	19400000000	4800000000	N-q	6100000000000		0.155325	0.0738462	0.186538	0.0947867	NA	0.311224
no.47	R4	3900000000	8100000000	21700000000	3100000000	N-q	6500000000000		0.144231	0.0623077	0.208654	0.0612164	NA	0.331633
	R5	3100000000	11200000000	23300000000	3700000000	N-q	5100000000000		0.114645	0.0861538	0.224038	0.0730648	NA	0.260204
	Average	4200000000	9640000000	22800000000	3820000000	N-q	5720000000000		0.155325	0.0741538	0.219231	0.0754344	NA	0.291837
	SD	7.68115e+08	1.1887e+09	2.30217e+09	6.37966e+08	N-q	5.76194e+11		0.0284066	0.00914382	0.0221363	0.0125981	NA	0.0293977
TSI_XS2_4	R1	5500000000	35000000000	38500000000	12200000000	18500000000	5490000000000		0.203402	0.269231	0.370192	0.240916	0.0680147	0.280102
Escherichia sp	R2	4300000000	33100000000	35400000000	7400000000	11000000000	4680000000000		0.159024	0.254615	0.340385	0.14613	0.0404412	0.238776
C-4	R3	4700000000	28700000000	29600000000	8100000000	12800000000	5360000000000		0.173817	0.220769	0.284615	0.159953	0.0470588	0.273469
no.48	R4	5000000000	32200000000	37200000000	11800000000	17600000000	5340000000000		0.184911	0.247692	0.357692	0.233017	0.0647059	0.272449
	R5	3600000000	27600000000	30400000000	7000000000	11400000000	4860000000000		0.133136	0.212308	0.292308	0.138231	0.0419118	0.247959
	Average	4620000000	31320000000	34220000000	9300000000	14260000000	5146000000000		0.170858	0.240923	0.329038	0.183649	0.0524265	0.262551
	SD	7.19027e+08	3.08982e+09	4.01647e+09	2500000000	3.53808e+09	3.53808e+11		0.0265912	0.0237679	0.0386199	0.0493681	0.0130076	0.0180514
TSI_XS2_79	R1	400000000	3100000000	8300000000	700000000	13200000000	2150000000000		0.0147929	0.0238462	0.0798077	0.0138231	0.0485294	0.109694
Serratia sp	R2	500000000	2500000000	6500000000	1500000000	12000000000	2010000000000		0.0184911	0.0192308	0.0625	0.0296209	0.0441176	0.102551
C-5	R3	500000000	2700000000	7100000000	800000000	9600000000	1830000000000		0.0184911	0.0207692	0.0682692	0.0157978	0.0352941	0.0933673
no.49	R4	600000000	2000000000	4200000000	1300000000	10500000000	1990000000000		0.0221893	0.0153846	0.0403846	0.0256714	0.0386029	0.101531
	R5	500000000	2500000000	5400000000	1000000000	12600000000	2070000000000		0.0184911	0.0192308	0.0519231	0.0197472	0.0463235	0.105612
	Average	500000000	2560000000	6300000000	1060000000	11580000000	2010000000000		0.0184911	0.0196923	0.0605769	0.0209321	0.0425735	0.102551
	SD	7.07107e+07	3.97492e+08	1.57321e+09	3.36155e+08	1.49399e+09	1.18322e+11		0.00261504	0.00305763	0.0151271	0.00663813	0.0054926	0.00603682
PAF_XS2_2	R1	3100000000	2900000000	5800000000	1500000000	60000000	10000000000000		0.114645	0.0223077	0.0557692	0.0296209	0.000220588	0.510204
Yersinia sp	R2	2900000000	1800000000	5000000000	600000000	50000000	6000000000000		0.107249	0.0138462	0.0480769	0.0118483	0.000183824	0.306122
C-6	R3	400000000	1500000000	4200000000	900000000	50000000	8000000000000		0.0147929	0.0115385	0.0403846	0.0177725	0.000183824	0.408163
no.50	R4	2100000000	1900000000	3100000000	1400000000	30000000	7000000000000		0.0776627	0.0146154	0.0298077	0.0276461	0.000110294	0.357143
	R5	3600000000	1700000000	2500000000	1300000000	20000000	8000000000000		0.133136	0.0130769	0.0240385	0.0256714	7.35294e-05	0.408163
	Average	2420000000	1960000000	4120000000	1140000000	42000000	7800000000000		0.089497	0.0150769	0.0396154	0.0225118	0.000154412	0.397959
	SD	1.2518e+09	5.45894e+08	1.34796e+09	3.78153e+08	1.64317e+07	1.48324e+12		0.0462943	0.00419918	0.0129612	0.00746748	6.04106e-05	0.0756755
TSI_XS2_106	R1	91000000	730000000	1360000000	151000000	N-q	261000000000		0.00336538	0.00561538	0.0130769	0.00298183	NA	0.0133163
Yersinia sp	R2	76000000	490000000	1250000000	167000000	N-q	230000000000		0.00281065	0.00376923	0.0120192	0.00329779	NA	0.0117347
C-6	R3	80000000	640000000	1180000000	149000000	N-q	252000000000		0.00295858	0.00492308	0.0113462	0.00294234	NA	0.0128571
no.51	R4	57000000	540000000	1470000000	122000000	N-q	269000000000		0.00210799	0.00415385	0.0141346	0.00240916	NA	0.0137245
	R5	45000000	400000000	1190000000	130000000	N-q	245000000000		0.0016642	0.00307692	0.0114423	0.00256714	NA	0.0125
	Average	69800000	560000000	1290000000	143800000	N-q	251400000000		0.00258136	0.00430769	0.0124038	0.00283965	NA	0.0128265
	SD	1.85122e+07	1.28647e+08	1.23491e+08	1.79081e+07	N-q	1.501e+10		0.000684621	0.000989591	0.00118741	0.000353635	NA	0.000765816
TSI_XS2_104	R1	89000000	500000000	1220000000	161000000	N-q	243000000000		0.00329142	0.00384615	0.0117308	0.0031793	NA	0.012398
Yersinia sp	R2	85000000	310000000	1330000000	175000000	N-q	211000000000		0.00314349	0.00238462	0.0127885	0.00345577	NA	0.0107653
C-6	R3	91000000	450000000	1440000000	159000000	N-q	232000000000		0.00336538	0.00346154	0.0138462	0.00313981	NA	0.0118367
no.52	R4	78000000	330000000	1050000000	134000000	N-q	239000000000		0.00288462	0.00253846	0.0100962	0.00264613	NA	0.0121939
	R5	81000000	240000000	960000000	118000000	N-q	204000000000		0.00299556	0.00184615	0.00923077	0.00233017	NA	0.0104082
	Average	84800000	366000000	1200000000	149400000	N-q	225800000000		0.00313609	0.00281538	0.0115385	0.00295024	NA	0.0115204
	SD	5.4037e+06	1.06442e+08	1.9685e+08	2.29412e+07	N-q	1.73407e+10		0.000199841	0.000818788	0.00189279	0.000453026	NA	0.00088473
TSI_XS2_83	R1	N-q	250000000	810000000	N-q	N-q	135000000000		NA	0.00192308	0.00778846	NA	NA	0.00688776
Yersinia sp	R2	N-q	340000000	860000000	N-q	N-q	119000000000		NA	0.00261538	0.00826923	NA	NA	0.00607143
C-6	R3	N-q	290000000	670000000	N-q	N-q	112000000000		NA	0.00223077	0.00644231	NA	NA	0.00571429
no.53	R4	N-q	200000000	590000000	N-q	N-q	126000000000		NA	0.00153846	0.00567308	NA	NA	0.00642857
	R5	N-q	160000000	520000000	N-q	N-q	120000000000		NA	0.00123077	0.005	NA	NA	0.00612245
	Average	N-q	248000000	690000000	N-q	N-q	122400000000		NA	0.00190769	0.00663462	NA	NA	0.0062449
	SD	N-q	7.12039e+07	1.43701e+08	N-q	N-q	8.61974e+09		NA	0.000547723	0.00138174	NA	NA	0.000439783
TSI_XS2_88	R1	N-q	290000000	750000000	N-q	N-q	127000000000		NA	0.00223077	0.00721154	NA	NA	0.00647959
Yersinia sp	R2	N-q	230000000	680000000	N-q	N-q	105000000000		NA	0.00176923	0.00653846	NA	NA	0.00535714
C-6	R3	N-q	350000000	720000000	N-q	N-q	119000000000		NA	0.00269231	0.00692308	NA	NA	0.00607143
no.54	R4	N-q	180000000	550000000	N-q	N-q	109000000000		NA	0.00138462	0.00528846	NA	NA	0.00556122
	R5	N-q	270000000	660000000	N-q	N-q	128000000000		NA	0.00207692	0.00634615	NA	NA	0.00653061
	Average	N-q	264000000	672000000	N-q	N-q	117600000000		NA	0.00203077	0.00646154	NA	NA	0.006
	SD	N-q	6.38749e+07	7.66159e+07	N-q	N-q	1.03827e+10		NA	0.000491345	0.000736692	NA	NA	0.000529728
R1-R5: Biological replicates evaluated									EOPs were normalized regarding propagative strain PIA_XB1_6 of Aeromonas
N-q: Not quantifiable; PFUs was not observed, only spots of lysis									NA: Not Applicable

## Sheet: PFU averages
Strain	Taxonomic cluster	Atoyac1	Atoyac10	Atoyac13	Atoyac14	Atoyac15	Atoyac23
PIA_XB1_6	C-1_SC1	27040000000	130000000000	104000000000	50640000000	272000000000	19600000000000
PIA_XCA1	C-1_SC1	34400000000	176000000000	268000000000	62400000000	282000000000	24400000000000
LB_ZB1_1	C-1_SC1	1160000000	15660000000	3060000000	1800000000	14600000000	NA
TSI_RR_4.1	C-1_SC1	2740000000	5240000000	18560000000	16060000000	17460000000	4000000000000
TSI_RR_4.2	C-1_SC1	4960000000	10360000000	24500000000	19100000000	32820000000	6400000000000
NAA_SAU14Dr5	C-1_SC1	48720000000	222000000000	274000000000	63600000000	296000000000	30000000000000
MC_SR56	C-1_SC1	9340000000	22620000000	21000000000	16460000000	200000000000	8200000000000
PIA_ZS2_2B	C-1_SC1	18560000000	83600000000	73600000000	35160000000	164000000000	11480000000000
PIA_ZCA2_5	C-1_SC1	23440000000	68000000000	64000000000	35680000000	35080000000	8400000000000
mFC_SR75	C-1_SC1	7020000000	35440000000	14500000000	17200000000	18900000000	NA
PIA_XCA6	C-1_SC1	23000000000	220000000000	172000000000	55920000000	104000000000	18000000000000
mFC_SR72	C-1_SC1	3020000000	9260000000	8540000000	3720000000	17680000000	6520000000000
MC_SR64	C-1_SC1	3180000000	14380000000	12160000000	12140000000	49600000000	7800000000000
MC_SR57	C-1_SC1	7260000000	28060000000	21800000000	19540000000	246000000000	4000000000000
mFC_SR71	C-1_SC1	NA	NA	NA	23380000000	35580000000	NA
MC_SR61	C-1_SC1	7620000000	23920000000	20860000000	16020000000	204000000000	14600000000000
MC_SR55	C-1_SC1	NA	NA	9640000000	NA	26400000000	5000000000000
mFC_SR38	C-1_SC1	4880000000	5160000000	10120000000	9480000000	18520000000	1768000000000
mFC_SR5	C-1_SC1	1560000000	35280000000	22760000000	3128000000	74000000000	18400000000000
PIA_ZB1_3	C-1_SC2	15920000000	10360000000	67200000000	37000000000	31760000000	3876000000000
MC_PO109	C-1_SC2	13600000000	28920000000	31040000000	25880000000	40400000000	14000000000000
MC_PO120	C-1_SC2	3040000000	14800000000	12360000000	12320000000	18760000000	22000000000000
MC_PO40	C-1_SC2	18120000000	144000000000	140000000000	33400000000	152000000000	17200000000000
PIA_ZB1_6	C-1_SC2	23440000000	54520000000	63280000000	44000000000	115200000000	9640000000000
PIA_ZCA2B	C-1_SC2	21440000000	92000000000	55200000000	46360000000	21800000000	20000000000000
MC_PO122	C-1_SC2	14520000000	20560000000	144000000000	25229600000	64400000000	4400000000000
PIA_PO136	C-1_SC2	NA	7900000000	14380000000	2920000000	18360000000	7800000000000
PIA_PO134	C-1_SC2	14860000000	31620000000	56800000000	29860000000	38560000000	22000000000000
PIA_TEM7	C-1_SC2	NA	NA	NA	NA	34800000000	NA
MC_PO126	C-1_SC2	11500000000	35320000000	29960000000	31720000000	105200000000	20000000000000
PIA_ZB2_2	C-1_SC2	23400000000	200000000000	196000000000	55280000000	212000000000	24000000000000
MC_PO93	C-1_SC2	20680000000	200000000000	176000000000	39480000000	128000000000	30000000000000
PIA_PAR6	C-1_SC2	24503600000	188000000000	196000000000	57080000000	192000000000	19600000000000
PIA_XB2_5	C-1_SC3	NA	NA	9260000000	17300000000	274000000000	16240000000
mFC_SR91	C-2	2400000000	13480000000	8220000000	10320000000	43600000	558800000000
PAF_XS2_8	C-3_SC1	1280000000	15860000000	14480000000	4820000000	33400000000	9600000000000
PAF_XS2_31	C-3_SC1	3780000000	10440000000	11760000000	3980000000	20020000000	11200000000000
PAF_XS2_36	C-3_SC1	4300000000	11260000000	11720000000	5300000000	44000000000	11400000000000
PAF_XS2_40	C-3_SC1	3120000000	11300000000	8640000000	1860000000	13780000000	10600000000000
PAF_XS2_33	C-3_SC1	2320000000	8280000000	7960000000	3220000000	21160000000	10000000000000
PAF_XS2_44	C-3_SC1	2860000000	14740000000	8800000000	5420000000	31200000000	11600000000000
PAF_XS2_32	C-3_SC1	2580000000	12180000000	11900000000	7200000000	17160000000	10200000000000
PAF_XS2_27	C-3_SC1	6000000000	12440000000	12980000000	7280000000	43920000000	10200000000000
TSI_XS2_77	C-3_SC2	3540000000	9620000000	15720000000	2640000000	NA	5000000000000
PAF_XS2_46	C-3_SC2	272000000	5540000000	16280000000	1520000000	NA	2996000000000
PAF_XS2_10	C-3_SC2	4780000000	19420000000	33400000000	5500000000	3380000000	6400000000000
TSI_XS2_32	C-3_SC2	4200000000	9640000000	22800000000	3820000000	NA	5720000000000
TSI_XS2_4	C-4	4620000000	31320000000	34220000000	9300000000	14260000000	5146000000000
TSI_XS2_79	C-5	500000000	2560000000	6300000000	1060000000	11580000000	2010000000000
PAF_XS2_2	C-6	2420000000	1960000000	4120000000	1140000000	42000000	7800000000000
TSI_XS2_106	C-6	69800000	560000000	1290000000	143800000	NA	251400000000
TSI_XS2_104	C-6	84800000	366000000	1200000000	149400000	NA	225800000000
TSI_XS2_83	C-6	NA	248000000	690000000	NA	NA	122400000000
TSI_XS2_88	C-6	NA	264000000	672000000	NA	NA	117600000000

## Sheet: EOP average
Strain	Taxonomic cluster	Atoyac1	Atoyac10	Atoyac13	Atoyac14	Atoyac15	Atoyac23
PIA_XB1_6	C-1_SC1	1	1	1	1	1	1
PIA_XCA1	C-1_SC1	1.27219	1.35385	2.57692	1.23223	1.03676	1.2449
LB_ZB1_1	C-1_SC1	0.0428994	0.120462	0.0294231	0.035545	0.0536765	NA
TSI_RR_4.1	C-1_SC1	0.101331	0.0403077	0.178462	0.317141	0.0641912	0.204082
TSI_RR_4.2	C-1_SC1	0.183432	0.0796923	0.235577	0.377172	0.120662	0.326531
NAA_SAU14Dr5	C-1_SC1	1.80178	1.70769	2.63462	1.25592	1.08824	1.53061
MC_SR56	C-1_SC1	0.345414	0.174	0.201923	0.325039	0.735294	0.418367
PIA_ZS2_2B	C-1_SC1	0.686391	0.643077	0.707692	0.694313	0.602941	0.585714
PIA_ZCA2_5	C-1_SC1	0.866864	0.523077	0.615385	0.704581	0.128971	0.428571
mFC_SR75	C-1_SC1	0.259615	0.272615	0.139423	0.339652	0.0694853	NA
PIA_XCA6	C-1_SC1	0.850592	1.69231	1.65385	1.10427	0.382353	0.918367
mFC_SR72	C-1_SC1	0.111686	0.0712308	0.0821154	0.0734597	0.065	0.332653
MC_SR64	C-1_SC1	0.117604	0.110615	0.116923	0.239731	0.182353	0.397959
MC_SR57	C-1_SC1	0.268491	0.215846	0.209615	0.385861	0.904412	0.204082
mFC_SR71	C-1_SC1	NA	NA	NA	0.46169	0.130809	NA
MC_SR61	C-1_SC1	0.281805	0.184	0.200577	0.316351	0.75	0.744898
MC_SR55	C-1_SC1	NA	NA	0.0926923	NA	0.0970588	0.255102
mFC_SR38	C-1_SC1	0.180473	0.0396923	0.0973077	0.187204	0.0680882	0.0902041
mFC_SR5	C-1_SC1	0.0576923	0.271385	0.218846	0.0617694	0.272059	0.938776
PIA_ZB1_3	C-1_SC2	0.588757	0.0796923	0.646154	0.730648	0.116765	0.197755
MC_PO109	C-1_SC2	0.502959	0.222462	0.298462	0.511058	0.148529	0.714286
MC_PO120	C-1_SC2	0.112426	0.113846	0.118846	0.243286	0.0689706	1.12245
MC_PO40	C-1_SC2	0.670118	1.10769	1.34615	0.659558	0.558824	0.877551
PIA_ZB1_6	C-1_SC2	0.866864	0.419385	0.608462	0.868878	0.423529	0.491837
PIA_ZCA2B	C-1_SC2	0.792899	0.707692	0.530769	0.915482	0.0801471	1.02041
MC_PO122	C-1_SC2	0.536982	0.158154	1.38462	0.498215	0.236765	0.22449
PIA_PO136	C-1_SC2	NA	0.0607692	0.138269	0.0576619	0.0675	0.397959
PIA_PO134	C-1_SC2	0.549556	0.243231	0.546154	0.589652	0.141765	1.12245
PIA_TEM7	C-1_SC2	NA	NA	NA	NA	0.127941	NA
MC_PO126	C-1_SC2	0.425296	0.271692	0.288077	0.626382	0.386765	1.02041
PIA_ZB2_2	C-1_SC2	0.865385	1.53846	1.88462	1.09163	0.779412	1.22449
MC_PO93	C-1_SC2	0.764793	1.53846	1.69231	0.779621	0.470588	1.53061
PIA_PAR6	C-1_SC2	0.906198	1.44615	1.88462	1.12717	0.705882	1
PIA_XB2_5	C-1_SC3	NA	NA	0.0890385	0.341627	1.00735	0.000828571
mFC_SR91	C-2	0.0887574	0.103692	0.0790385	0.203791	0.000160294	0.0285102
PAF_XS2_8	C-3_SC1	0.0473373	0.122	0.139231	0.0951817	0.122794	0.489796
PAF_XS2_31	C-3_SC1	0.139793	0.0803077	0.113077	0.078594	0.0736029	0.571429
PAF_XS2_36	C-3_SC1	0.159024	0.0866154	0.112692	0.10466	0.161765	0.581633
PAF_XS2_40	C-3_SC1	0.115385	0.0869231	0.0830769	0.0367299	0.0506618	0.540816
PAF_XS2_33	C-3_SC1	0.0857988	0.0636923	0.0765385	0.0635861	0.0777941	0.510204
PAF_XS2_44	C-3_SC1	0.105769	0.113385	0.0846154	0.10703	0.114706	0.591837
PAF_XS2_32	C-3_SC1	0.0954142	0.0936923	0.114423	0.14218	0.0630882	0.520408
PAF_XS2_27	C-3_SC1	0.221893	0.0956923	0.124808	0.14376	0.161471	0.520408
TSI_XS2_77	C-3_SC2	0.130917	0.074	0.151154	0.0521327	NA	0.255102
PAF_XS2_46	C-3_SC2	0.0100592	0.0426154	0.156538	0.0300158	NA	0.152857
PAF_XS2_10	C-3_SC2	0.176775	0.149385	0.321154	0.10861	0.0124265	0.326531
TSI_XS2_32	C-3_SC2	0.155325	0.0741538	0.219231	0.0754344	NA	0.291837
TSI_XS2_4	C-4	0.170858	0.240923	0.329038	0.183649	0.0524265	0.262551
TSI_XS2_79	C-5	0.0184911	0.0196923	0.0605769	0.0209321	0.0425735	0.102551
PAF_XS2_2	C-6	0.089497	0.0150769	0.0396154	0.0225118	0.000154412	0.397959
TSI_XS2_106	C-6	0.00258136	0.00430769	0.0124038	0.00283965	NA	0.0128265
TSI_XS2_104	C-6	0.00313609	0.00281538	0.0115385	0.00295024	NA	0.0115204
TSI_XS2_83	C-6	NA	0.00190769	0.00663462	NA	NA	0.0062449
TSI_XS2_88	C-6	NA	0.00203077	0.00646154	NA	NA	0.006

## Sheet: Mann-Whitney U Statistical test
		Atoyac1	Atoyac10	Atoyac13	Atoyac14	Atoyac15	Atoyac23
Aeromonas vs Hafnia	Significant difference?	YES	YES	YES	YES	YES	NO
	p-value	0.0004475	0.001905	0.004607	8.475e-06	0.008924	0.2152
Aeromonas vs Yersinia	Significant difference?	YES	YES	YES	YES	NA	YES
	p-value	0.005428	0.000444	0.0004873	0.0003056	NA	0.00432
Hafnia vs Yersinia	Significant difference?	YES	YES	YES	YES	NA	YES
	p-value	0.008791	0.0003232	0.001862	0.004396	NA	0.007154
Aeromonas SC1 vs SC2	Significant difference?	NO	NO	NO	NO	NO	NO
	p-value	0.163	0.4897	0.08158	0.1574	0.9	0.1245
Hafnia SC1 vs SC2	Significant difference?	NO	NO	YES	NO	NO	YES
	p-value	0.8081	0.3677	0.00836	0.2828	0.2222	0.00836
Mann-Whitney U test: Differences of EOPs among the taxonomic clusters (Aeromonas, Hafnia and Yersinia) and subclusters by each phage
Significant = p-value > 0.05
