# Supplementary material for: A Novel Group of Promiscuous Podophages Infecting Diverse Gammaproteobacteria from River Communities Exhibits Dynamic Intergenus Host Adaptation
Source: mSystems. 2021 Feb 2;6(1):e00773-20. doi: 10.1128/mSystems.00773-20 (PMC7857530; doi:10.1128/mSystems.00773-20)
Supplement: TABLE S1 [file mSystems.00773-20-st001.xlsx]

## Sheet: Hoja1
		Neural Network Promoter Prediction				Promoter Hunter				CNNPromoter
Promoter	Strand	Genomic position	Score	Sequence	Length (nt)	Genomic position	Score (Final)	Sequence	Length (nt)	Genomic position	Score (LDF-)	Sequence	Length (nt)	Oligonucleotides from known Transcriptional factor binding sites
1	"+"	23160-23209	0.94	taaaaggttgacaccgacaccgaatcatgtagaatggttcacatcgagag	50	23157-23204	2.98 (Significant hit)	aaataaaaggttgacaccgacaccgaatcatgtagaatggttcacatc	48	23167-23201	6.58 (-10 box/65, -35 box/66)	ttgacaccgacaccgaatcatgtagaatggttcac (-10 box/atgtagaat, -35 box/ttgaca)	35	ihf: AAATAAAA at position 1781 Score - 13 | phoB: AATAAAAG at position 1782 Score - 8 | lrp: TGTAGAAT at position 1811 Score - 11
2	"+"	23370-23419	1	ttttggttgacaggctcgataatcgctgatacaatgggcaccaagatgga	50	23366-23414	2.87 (Significant hit)	caagttttggttgacaggctcgataatcgctgatacaatgggcaccaag	49
3*	"+"	22735-22784	0.96	acagggttgacaagcagttagaagtttgaaagaatgaccacatcgctaag	50	22731-22779	2.78 (Significant hit)	aataacagggttgacaagcagttagaagtttgaaagaatgaccacatcg	49
4*	"+"	22595-22644	0.93	taggggttgtatcctgctttggagtgtgttctaattcatctcgtcaacag	50	22591-22639	2.76 (Significant hit)	caaataggggttgtatcctgctttggagtgtgttctaattcatctcgtc	49	22601-22636	5.14 (-10 box/55, -35 box/42)	ttgtatcctgctttggagtgtgttctaattcatctc (-10 box/tgttctaat, -35 box/ttgtat)	36	nagC: TTTAATTT at position 1206 Score - 7 | rpoD16: TTGCAAAT at position 1212 Score - 5 | argR: TAATTCAT at position 1250 Score - 10 | argR: AATTCATC at position 1251 Score - 5
5	"+"	21553-21602	0.88	tcgtgactactctcgggcggaggagggtgtaacatgcggacctaaaatgg	50					21555-21594	2.82 (-10 box/59, -35 box/28 )	gtgactactctcgggcggaggagggtgtaacatgcggacc (-10 box/gtgtaacat, -35 box/gtgact)	40	rpoS17: GGAGGGTG at position 198 Score - 12
6*	"+"	23726-23775	0.86	cgtcttaatgatagggcgcagattatgactacactctattgactaaggaa	50	23723-23770	2.57 (No Significant hit)	atgcgtcttaatgatagggcgcagattatgactacactctattgacta	48
7*	"+"	23069-23118	0.99	ggttttaacaagcacgtgagggccgggagtaaaacagacgcgaccgttaa	50
8	"+"									22110-22145	1.34 (-10 box/22, -35 box/55 )	ttgaatcggggtagaggcccgggttatctgtatccc (-10 box/gggttatct, -35 box/ttgaat)	36	narL: TCGGGGTA at position 739 Score - 8
		Neural Network Promoter Prediction					Promoter Hunter
Promoter	Strand	Genomic position	Score	Similar position to "+" strand	Sequence	Length (nt)	Genomic position	Similar position to "+" strand	Score (Final)	Sequence	Length (nt)
1	"-"	22639-22590	0.86	4	gacgagatgaattagaacacactccaaagcaggatacaacccctatttgc	50
2	"-"	23109-23060	0.87	7	gcgtctgttttactcccggccctcacgtgcttgttaaaaccagtgtcccg	50
3	"-"	23772-23723	0.83	6	cttagtcaatagagtgtagtcataatctgcgccctatcattaagacgcat	50	23783-23737	6	2.60 (Significant hit)	ggtaattcttccttagtcaatagagtgtagtcataatctgcgcccta	47
4	"-"	22934-22885	0.83	NA	tgctgtaacgcttgagagctgccgtgtgggcttctaaggttgttcgcatg	50
5	"-"	22605-22556	0.83	NA	tacaacccctatttgcaaattaaatggataaacagataagtcctgataga	50	22603-22556	NA	2.64 (Significant hit)	caacccctatttgcaaattaaatggataaacagataagtcctgataga	48
6	"-"	22337-22288	0.83	NA	tcctttaatagggtagacaatcagagttacccgatagagtgagcccctgt	50	22334-22288	NA	2.64 (Significant hit)	tttaatagggtagacaatcagagttacccgatagagtgagcccctgt	47
7	"-"						22767-22719	3	2.60 (Significant hit)	tctttcaaacttctaactgcttgtcaaccctgttattttcgtatgccta	49
8	"-"						23158-23109	NA	2.61 (Significant hit)	tttcggtaggttgtcaccattcttagctcggaagtatgcattaacggtcg	50
	Promoters predicted by three different programs
	Promoters predicted by two different programs
	Promoters predicted only by one program
*	Possible bidirectional promoters
NA	Not Apply
