# Supplementary material for: A Novel Group of Promiscuous Podophages Infecting Diverse Gammaproteobacteria from River Communities Exhibits Dynamic Intergenus Host Adaptation
Source: mSystems. 2021 Feb 2;6(1):e00773-20. doi: 10.1128/mSystems.00773-20 (PMC7857530; doi:10.1128/mSystems.00773-20)
Supplement: DATA SET S3 [file mSystems.00773-20-sd003.xlsx]

## Sheet: crAssphage
SRA_ID	Alignment_mean_read_depth	Percent_genome_coverage	Mapped_reads
SRR073436	29.2157	99.999	11846
SRR073433	7.3877	99.9227	3019
SRR073432	19.0483	99.865	7683
ERR748086	172.839	97.9272	186622
SRR4236668	6.75153	97.6717	4342
SRR4236673	7.95242	97.5769	5114
SRR4074305	208.171	97.5068	134088
SRR413598	95.4078	97.3956	102927
SRR3160439	129.18	97.3121	83637
SRR5813204	14.3845	97.2678	5637
SRR3195483	68.1412	96.9093	44414
ERR321506	159.366	96.898	209125
SRR3740069	82.4835	96.8949	46958
SRR5813340	9.76965	96.8691	3835
ERR2029776	24.5728	96.8258	9606
ERR843994	190.837	96.7836	74662
SRR5813343	13.1477	96.7754	5174
ERR2029849	24.4012	96.7548	9541
SRR073435	93.7152	96.7177	38151
ERR748197	42.4844	96.6682	46226
SRR3195453	33.0875	96.6466	21563
SRR3740125	42.7853	96.5796	20926
SRR5365389	25.3351	96.5631	16401
ERR527104	9.52139	96.4343	9245
SRR3403834	182.765	96.354	75827
SRR5813203	8.16854	96.3159	3195
SRR063921	43.5825	96.3045	42013
SRR1491180	14.8931	96.1644	14338
SRR4305313	132.704	96.1634	130699
SRR1490964	14.9639	96.1253	14402
SRR1461917	14.7371	96.1036	14186
SRR1437700	14.6359	96.1026	14091
SRR3195452	15.4348	96.0995	10047
SRR3195447	12.2782	96.048	7950
SRR1490890	14.8697	96.0418	14313
SRR063914	16.2567	96.0387	15678
SRR1490902	14.8216	95.9996	14270
SRR1461913	14.4917	95.9718	13952
SRR2726248	223.41	95.9677	173559
SRR1491220	14.8355	95.9563	14281
SRR2175780	18.0486	95.9522	17370
SRR3740151	129.707	95.9388	66028
SRR3160438	13.9919	95.912	9058
ERR589821	39.8774	95.8904	43282
SRR1437814	14.762	95.8791	14208
SRR1437915	14.7801	95.8584	14225
ERR844045	119.504	95.8564	46768
SRR1462092	14.7646	95.844	14213
SRR1491740	14.5585	95.8111	14015
SRR1438072	14.5626	95.81	14020
SRR1491549	14.7751	95.8038	14223
ERR719184	35.7864	95.7956	34494
SRR2155368	10.118	95.775	9737
SRR1491016	14.823	95.7688	14270
SRR1462672	14.7226	95.7595	14172
SRR4305426	110.768	95.742	110430
SRR1501075	14.9039	95.7317	14347
ERR525802	17.3762	95.7276	16880
SRR1491449	14.6231	95.7255	14077
ERR589834	45.9735	95.7194	44936
SRR1462072	14.7326	95.7163	14185
ERR1301407	17.8205	95.6864	6983
SRR1462079	14.7072	95.6751	14157
ERR479553	6.35899	95.6462	6733
SRR1490845	14.7485	95.6359	14200
SRR4408102	64.9013	95.6266	64523
SRR1197588	58.1438	95.5916	55987
ERR843979	13.7746	95.5834	5374
SRR1804167	77.9676	95.571	75739
SRR1197601	52.9821	95.5442	51005
ERR589807	4232.8	95.5339	4167300
SRR3740163	12.3683	95.5185	6885
SRR2673280	6.50933	95.4731	5057
ERR1301357	17.2417	95.4525	6754
SRR1804769	470.957	95.4464	457453
SRR2674234	8.70125	95.4247	6764
ERR346625	22.4691	95.4082	6041
SRR2674235	9.00643	95.401	7001
SRR061973	29.5823	95.3351	28520
SRR2673315	6.70999	95.2949	5213
SRR2673279	7.04708	95.2877	5475
SRR5519172	7.74348	95.2475	5971
SRR2674233	6.55152	95.23	5090
SRR061166	7.14452	95.23	6944
ERR688601	19.8708	95.2166	20156
ERR209657	35.1592	95.2094	47299
ERR414275	6.37825	95.1981	7191
ERR414486	307.504	95.1898	348816
ERR1190953	9.98923	95.1764	9749
ERR636417	476.349	95.1702	471657
SRR1804614	2854.76	95.1692	2775908
SRR413605	5.43607	95.161	5865
ERR636365	320.908	95.1548	316661
SRR5548388	55.0125	95.1455	30442
SRR1804754	8.25307	95.1259	8022
SRR5548396	145.757	95.1167	85195
ERR525890	8.6068	95.095	8359
SRR1804698	10.1563	95.0868	9863
ERR589786	13.6069	95.06	13229
SRR1805011	77.1941	95.0549	74966
SRR341602	22.9809	95.0281	30150
ERR1620375	40.5236	95.0198	39508
SRR5275476	18.3614	95.0147	14265
SRR062395	42.2017	95.0116	40980
ERR589824	14.5714	95.0106	14191
SRR5935990	13.1629	94.9786	12771
ERR1018206	27.5853	94.9745	27240
SRR5275425	7.8255	94.9683	6079
SRR5548408	18.2887	94.9477	10581
ERR1190753	9.00254	94.9436	8763
SRR1803358	73.8746	94.9343	71743
SRR062423	42.7043	94.9343	41469
ERR1190837	8.45799	94.9281	8224
SRR043434	44.0558	94.8993	12144
SRR1804121	1276.78	94.8921	1240118
SRR4074260	17.5736	94.89	11309
SRR413755	9.09128	94.8797	9808
SRR4305224	49.5758	94.8653	49201
SRR4435814	15.1038	94.8519	14521
ERR1398262	22.6793	94.8478	17619
SRR062388	35.9273	94.7994	34886
SRR061164	7.76605	94.7921	7550
ERR527107	11.7207	94.7561	11381
SRR5813484	41.5322	94.7396	16275
SRR1804534	18.9583	94.7262	18414
SRR1196460	11.6006	94.6922	11172
SRR4408002	33.7331	94.651	33974
SRR1804708	18.8111	94.618	18274
ERR688511	9.93037	94.5995	9931
SRR5548581	9.71169	94.5717	5895
SRR5275399	36.592	94.549	28430
SRR2992957	14.0403	94.5243	9063
SRR5813294	5.15492	94.5181	2021
ERR1190584	13.5578	94.5016	13198
ERR1018191	8.96835	94.4913	8786
SRR033874	7.1455	94.4862	1607
ERR1190555	7.51488	94.4687	7315
SRR029690	6.91731	94.4666	1957
ERR719226	6.91403	94.4666	6657
ERR844000	150.934	94.4635	59053
ERR844044	292.825	94.4573	114425
SRR5548403	7.3498	94.4501	4138
SRR413556	561.107	94.4491	605372
ERR1190578	7.00711	94.4439	6816
SRR1031944	6.88469	94.3996	6629
SRR512794	7009.89	94.3986	9887964
SRR2992960	12.7397	94.3976	8228
SRR1031076	6.82122	94.3698	6570
SRR5946762	7.52348	94.3419	7299
SRR2992959	13.1871	94.3409	8516
SRR5813258	16.4074	94.3069	6428
SRR073434	4.7992	94.2832	1910
ERR528738	9.3788	94.2812	9106
SRR1804204	102.288	94.2801	99367
SRR2992956	12.0536	94.277	9363
SRR2992958	13.6151	94.2719	8790
ERR589770	8.20411	94.2719	7980
SRR1031680	6.94897	94.2708	6692
ERR1018201	8.17254	94.2698	8069
SRR514193	7144.74	94.2667	8440605
SRR5548400	8.40018	94.2616	4942
ERR1018213	6.66162	94.2564	6581
SRR061114	2461.44	94.2554	2392281
ERR1110435	17.2706	94.2502	21144
SRR4074332	6.46012	94.2369	4157
SRR2155386	5.96105	94.1586	5739
SRR1031731	6.86768	94.1534	6612
ERR844032	12.7121	94.1524	4979
SRR4032472	104.736	94.141	101356
SRR061149	18.5023	94.1235	17977
SRR1491643	9.19878	94.0916	8866
SRR1804909	9.32484	94.0658	9056
ERR527135	10.6987	94.0638	10391
SRR6075215	13.975	94.0607	5430
DRR042598	5.29621	94.037	3299
ERR1190714	8.21698	94.0298	7990
SRR1804767	9.07972	94.0174	8817
SRR5813254	21.9763	94.0154	8636
SRR4305302	14.2737	94.005	14014
SRR5813381	17.8355	93.9906	6992
ERR479395	5.47814	93.9896	6187
SRR061156	18.6211	93.9793	18089
SRR4305314	17.1869	93.9618	17138
SRR2992931	4.63983	93.9546	3604
ERR589509	7.26952	93.9422	7084
ERR719223	6.65765	93.8783	6410
ERR479396	5.68127	93.8691	6446
ERR1136666	3.99618	93.866	3887
SRR5813253	11.8553	93.8134	4659
SRR033861	5.21129	93.8103	1759
ERR209899	14.6799	93.8072	16648
SRR6066162	12.4571	93.8062	8065
ERR1620315	13.278	93.8031	12912
ERR1018190	5.45008	93.7897	5345
ERR479197	4.10757	93.7866	4537
SRR1462098	6.66343	93.7784	6422
SRR2241118	15.0646	93.765	14490
SRR2145490	64.1856	93.7578	61726
ERR1190711	16.8999	93.7526	16438
SRR3740096	45.0569	93.7413	28861
SRR5813378	17.4528	93.731	6853
SRR1535306	6.43513	93.7135	6251
SRR5548392	4.98214	93.6939	2892
SRR033875	5.38385	93.6877	1403
ERR1190705	6.98871	93.6671	6812
SRR5813255	13.4159	93.6496	5266
SRR5813186	13.4098	93.5981	5274
ERR321630	33.8246	93.596	36485
SRR413585	6.15222	93.595	6638
SRR2175654	17.7737	93.5785	17091
SRR2145448	24.028	93.5548	23103
SRR341639	7.25355	93.5487	9517
ERR1578694	7.12084	93.5414	6915
ERR1620303	33.1788	93.5332	32278
ERR719520	199.001	93.5136	191586
SRR1805049	15.0342	93.5074	14599
ERR525967	6.91866	93.4971	6720
SRR1803877	12.1947	93.4848	11844
SRR1803916	14.5299	93.4765	14110
SRR2297851	85.1257	93.4673	53563
SRR2082449	25.2429	93.4456	11283
SRR2992933	4.67116	93.4353	3015
ERR414478	26.5152	93.4322	30051
ERR1620359	5.04546	93.4261	4924
SRR5946751	15.2119	93.424	14718
SRR5091480	5.02199	93.4188	3253
SRR2992935	4.41936	93.4085	2852
SRR043436	11.9778	93.3951	3315
SRR6048464	32.4153	93.3931	21040
SRR4032564	16.2805	93.3725	15744
ERR589737	7.19333	93.3416	7005
ERR1110468	7.99658	93.3333	10440
SRR497654	67.0308	93.3302	15464
SRR1804538	12.6135	93.3261	12249
SRR5275460	18.8659	93.3179	14655
SRR5946922	8.68847	93.2983	8442
SRR4435697	4.6808	93.2911	4500
SRR6075243	3.83135	93.2725	2480
SRR2992932	4.50755	93.2674	2910
ERR1711691	10.4548	93.2561	10171
SRR3740143	24.3844	93.2406	13068
SRR5813252	8.96194	93.2365	3508
SRR2566059	1091.14	93.2344	707184
ERR636393	2464.77	93.2313	2531883
SRR5946741	11.0937	93.2241	10782
ERR719549	80.7226	93.2087	77640
SRR2175658	13.7188	93.2035	13193
SRR1805054	13.4329	93.2015	13045
SRR413684	4.80034	93.1973	5179
ERR1190532	7.95056	93.185	7747
SRR5813382	10.5073	93.1654	4128
SRR5936226	10.3834	93.1572	10064
ERR589790	6.02443	93.1201	5882
SRR2992934	4.51633	93.119	2916
SRR5936084	11.4571	93.1005	11106
ERR479195	4.15158	93.0572	4563
SRR5548395	180.382	93.051	162184
DRR042603	4.19771	93.0346	2508
SRR5275402	8.87653	93.0201	6896
ERR209310	80.3567	92.9872	116915
SRR5275411	10.2168	92.9624	7938
SRR061134	13.8002	92.9573	13401
SRR5548387	64.0656	92.9542	58687
ERR843917	348.668	92.9336	136411
ERR1018195	5.57707	92.9295	5484
ERR209515	4.00199	92.8996	5470
SRR5936117	6.73084	92.8893	6531
SRR1804392	13.007	92.8883	12633
SRR061112	12.2366	92.8738	11882
ERR479196	4.14135	92.8687	4562
ERR321460	29.064	92.8357	38394
SRR1804639	13.0116	92.8337	12638
ERR321530	3.97474	92.8306	5145
SRR6075169	6.48729	92.7997	4200
ERR2013618	8.71131	92.7863	8484
SRR2175756	34.2188	92.777	32904
SRR5813379	12.3757	92.7595	4873
ERR479198	4.09072	92.7533	4496
SRR5548407	19.9616	92.7409	18289
ERR844079	103.485	92.7368	40458
ERR844082	56.3155	92.7152	22040
SRR5926504	11.5065	92.6966	11229
SRR1196452	827.03	92.6956	796559
SRR029686	6.11386	92.6925	3700
SRR5946991	6.19862	92.6863	6048
SRR1952575	7.76709	92.676	7470
SRR5946836	5.75331	92.6668	5577
ERR1137614	3.29225	92.6482	4032
SRR5963482	10.1071	92.6256	7852
SRR1491560	6.08585	92.5988	5863
SRR059330	10.3713	92.5771	9983
SRR4305301	8.27798	92.5607	8182
SRR5926505	17.0518	92.5514	16657
SRR6048485	19.6578	92.5442	12748
SRR5813403	5.14848	92.5359	2026
SRR1804648	7.31677	92.5194	7106
SRR5947000	7.97219	92.5184	7713
ERR1190712	6.29178	92.5164	6118
ERR912039	62.3375	92.5081	60744
SRR3740146	12.099	92.5009	6196
SRR413594	7.80128	92.4999	8418
SRR061934	10.4747	92.4782	10095
SRR5930507	6.50702	92.4751	6018
ERR589773	3.89366	92.47	3790
SRR5813178	8.33643	92.4648	3269
SRR5963489	10.4011	92.4618	8079
ERR209391	4.46581	92.4566	5931
SRR2155309	5.00266	92.4082	4815
SRR2673277	5.81012	92.3659	4514
SRR341717	5.73672	92.3577	6189
ERR1018233	4.67665	92.3319	4565
ERR209393	4.25135	92.3289	5592
SRR1980382	9.97983	92.3227	9619
ERR843920	14.2272	92.3134	5565
SRR1910135	10.3798	92.3093	10005
SRR061130	6.82108	92.3021	6623
DRR042601	4.31271	92.299	2743
SRR1804864	7.04703	92.2959	6843
SRR3582159	3651.44	92.2804	4262201
SRR4892739	14.5646	92.2763	14183
SRR5963493	9.68276	92.2536	7522
ERR912040	7.45146	92.2454	7255
SRR2992937	6.4452	92.232	4161
SRR1980395	10.1866	92.2269	9823
SRR1804611	16.4922	92.199	16018
ERR321403	4.14168	92.196	5434
SRR4892911	6.44179	92.1826	6287
SRR2992938	6.47788	92.1784	4182
SRR1915604	10.1133	92.1403	9747
ERR209392	4.39096	92.1341	5836
ERR209723	181.181	92.1156	263095
SRR514185	5.66833	92.097	5504
SRR1804638	21.1454	92.0929	20534
ERR1190954	3.83845	92.0888	3750
SRR061116	6.61632	92.0775	6425
SRR059331	10.4576	92.0692	10069
SRR5813251	6.92995	92.0538	2721
SRR1564188	405.296	92.0517	390403
SRR2992940	5.94083	92.0249	3836
SRR4435717	3.98972	92.0064	3836
SRR4435767	5.41694	92.0023	5208
SRR041657	6.79494	91.9538	6598
SRR1031509	8.7216	91.9528	8404
ERR912067	36.2512	91.9446	35282
SRR1980365	10.1668	91.9435	9803
ERR1018293	9.29456	91.9435	9114
SRR5935945	8.86191	91.9425	8599
SRR3313045	11.7707	91.9178	12282
ERR321401	4.2454	91.9106	5608
SRR2992939	6.15544	91.9013	3973
SRR5936052	8.06686	91.8931	7821
SRR061128	6.77622	91.891	6579
SRR5903357	5.14542	91.8755	1993
SRR5813249	7.28341	91.8745	2852
ERR1136664	5.99624	91.8725	5841
SRR1804492	3.88307	91.8622	3771
SRR1031496	9.00747	91.8622	8678
ERR318680	3.26647	91.856	3172
SRR5983336	6.00385	91.8539	5890
SRR5365380	5.16165	91.8539	3342
SRR341689	5.05461	91.8529	5453
SRR4408006	15.3415	91.8488	15529
SRR2992936	6.25852	91.8271	4862
ERR420342	8.83617	91.8179	7947
SRR5548391	5.75667	91.8003	5273
SRR497645	13.3788	91.7808	3245
ERR748140	3.74575	91.7797	4112
ERR479576	3.74575	91.7797	4112
SRR1803333	4.83372	91.7612	4694
SRR5548399	9.40306	91.7591	8469
ERR321402	4.14261	91.7509	5472
ERR209389	4.31392	91.7385	5778
SRR2082447	12.8693	91.7241	5964
SRR1805002	51.1498	91.7231	49685
SRR1909422	7.367	91.7169	7110
SRR1031279	8.89578	91.7117	8568
SRR5818506	8.78459	91.7076	5687
ERR710426	6.22189	91.7035	6308
ERR479367	5.83421	91.687	6499
SRR5946643	5.99663	91.6839	5789
ERR321400	4.18631	91.6767	5493
SRR5813205	4.70399	91.6674	1845
SRR1804273	5.77144	91.6623	5606
ERR504978	5.14237	91.6623	5957
SRR4305223	8.84019	91.6602	8800
SRR3313043	11.7333	91.653	12278
SRR646438	7.29085	91.651	7028
ERR688584	3.8405	91.6427	3876
SRR5275447	5.29687	91.6396	4115
SRR2241593	6.99533	91.6376	6727
SRR1803920	9.78937	91.6149	9509
ERR720137	6.92608	91.5943	6660
SRR646449	7.09248	91.5737	6834
ERR719519	4.90015	91.5675	4718
ERR321399	4.17675	91.5675	5480
ERR479368	6.14038	91.5603	6846
SRR1952296	33.9242	91.5531	32682
ERR479366	5.88524	91.5531	6549
SRR1162611	33.5704	91.55	32342
SRR1980431	7.30727	91.5407	7052
ERR748146	60.2135	91.5387	66664
SRR1166676	33.5026	91.5325	32272
ERR719525	5.00444	91.5325	4819
SRR4893013	13.4325	91.5273	13058
SRR1804756	46.2702	91.516	44945
ERR719524	5.03738	91.5129	4848
SRR1162612	33.8682	91.4985	32627
SRR1804119	6.44831	91.4964	6261
ERR527082	18.9299	91.4913	18380
SRR5548580	11.9043	91.4882	10906
ERR209390	4.36932	91.4768	5944
ERR1190554	4.43368	91.4707	4322
SRR2175776	17.5388	91.4398	16869
ERR843936	180.238	91.4367	70623
SRR2082446	9.91407	91.4284	4200
SRR1804706	9.37245	91.4284	9103
SRR2566050	7.52024	91.4161	4881
SRR1569230	18.0727	91.4058	17408
SRR1461987	15.8093	91.4027	15225
SRR1915782	7.22016	91.3934	6966
SRR1568863	18.0095	91.379	17350
SRR1564228	17.8525	91.3635	17197
SRR5983425	13.2558	91.3388	13017
SRR346703	16.1893	91.3357	15727
SRR5813342	4.69617	91.3223	1845
SRR4893050	6.81529	91.2966	6607
ERR719518	4.81042	91.2935	4632
SRR413727	3.92621	91.2811	4239
SRR060410	22.1886	91.2553	21337
SRR1980496	7.30672	91.2461	7052
SRR5813182	5.80472	91.243	2273
ERR748141	3.58615	91.2399	3836
ERR719523	5.03141	91.2399	4843
ERR479577	3.58615	91.2399	3836
SRR5548499	11.1319	91.2234	6377
SRR1535348	5.35347	91.2224	5198
ERR321572	4.00334	91.2193	4319
ERR479164	10.0265	91.2152	12491
SRR1215983	6.2313	91.208	6004
SRR1980467	7.30917	91.1987	7054
SRR1215680	6.548	91.1781	6309
SRR1215835	6.31183	91.1729	6083
SRR1212268	6.61847	91.1657	6375
ERR209267	3.74012	91.1647	5155
SRR4305226	11.514	91.1255	11409
SRR3212990	4.38293	91.0812	2989
SRR1162659	9.50771	91.0751	9158
SRR1162650	9.40122	91.0751	9055
SRR5548402	5.54658	91.074	5444
SRR1196459	8.79933	91.0606	8476
SRR1162630	9.45742	91.0431	9107
ERR589811	6.21399	91.0411	6070
SRR5947012	9.4459	91.0277	9129
SRR1211526	6.59112	91.0205	6349
SRR1215637	6.48853	91.0122	6251
SRR5813179	7.14481	91.0029	2808
SRR1197538	9.10211	90.9988	8768
SRR1952263	9.20318	90.9978	8865
SRR5983435	12.6493	90.9947	12368
SRR061152	4.92756	90.9865	4791
ERR414505	9.16061	90.97	10350
SRR1212695	6.43729	90.9586	6203
SRR1804086	5.52431	90.9205	5365
SRR061572	3.97703	90.9123	3866
SRR1215993	6.35484	90.903	6123
SRR060411	21.7972	90.8948	20963
SRR1213990	5.95577	90.8855	5737
SRR1196463	8.79251	90.8669	8468
SRR1215724	6.33746	90.8566	6105
ERR719521	4.74607	90.8546	4568
SRR1214758	6.57337	90.8525	6330
SRR1215716	6.56733	90.8443	6327
SRR6054501	20.7641	90.8381	20039
SRR1212315	6.35733	90.8288	6127
ERR719528	7.02175	90.8226	6766
ERR876382	8.15206	90.8062	5280
SRR1215551	6.62361	90.8051	6379
SRR2142182	4.46313	90.801	4426
SRR1804156	4.1249	90.801	4006
ERR1620314	4.71373	90.8	4589
ERR1912963	4.01298	90.7969	3245
SRR1214932	6.34338	90.7866	6110
SRR5275446	5.43692	90.768	4224
SRR059355	4.97304	90.7639	4785
ERR719515	4.77918	90.7619	4599
SRR1215851	6.15454	90.7413	5931
SRR6054560	8.81569	90.734	8487
ERR719516	4.87712	90.7279	4695
SRR1215699	6.13059	90.7217	5904
ERR321483	3.531	90.7124	4571
ERR844035	5.75134	90.7042	2250
ERR719529	6.83025	90.697	6580
ERR719522	5.01811	90.697	4830
SRR5930534	4.6838	90.6774	4578
SRR1214969	6.44875	90.6743	6210
SRR1212300	6.33267	90.6733	6098
SRR1215925	6.28855	90.6671	6056
SRR1215676	6.15139	90.6527	5927
SRR1211686	6.34675	90.6444	6116
ERR688454	3.59702	90.6424	3717
SRR1215911	6.35879	90.6331	6126
SRR1952344	5.78692	90.6269	5572
ERR1912962	4.13759	90.6197	3347
SRR1215561	6.41298	90.6135	6178
SRR1211639	6.43457	90.6032	6199
SRR1219365	6.16273	90.6022	5936
SRR1215661	6.2059	90.596	5979
SRR2175728	11.0348	90.5929	10619
SRR1804827	4.62241	90.5908	4490
SRR1211721	6.30196	90.5898	6073
SRR1214594	6.52951	90.5867	6287
SRR1804572	4.24319	90.5816	4121
SRR4892915	5.68545	90.5754	5517
SRR2673278	5.44125	90.5692	4227
ERR1137674	14.4237	90.5692	17665
SRR5946623	5.8528	90.563	5651
SRR5936235	5.18035	90.5167	5023
SRR059378	7.5032	90.5125	7224
ERR589789	3.77182	90.5125	3684
SRR5930522	3.7973	90.5115	3709
ERR1137629	14.5185	90.5105	17785
SRR1220005	6.37757	90.5064	6142
ERR719517	4.89937	90.4961	4716
ERR1137493	3.96027	90.4858	4845
DRR042597	3.98528	90.4631	528
ERR1305902	11.6249	90.4487	11320
SRR1212171	6.13842	90.4466	5911
SRR5665132	26.5173	90.4054	20656
SRR061167	4.72629	90.3982	4594
SRR4893045	16.8562	90.3961	16442
SRR4892764	4.59515	90.3662	4459
SRR1215592	6.50335	90.3662	6263
SRR5091523	7.33658	90.3333	4751
ERR1136712	3.79907	90.3333	3673
ERR912134	11.3106	90.3323	11021
SRR5359029	3.75186	90.3312	3895
SRR1212309	6.36009	90.3178	6125
ERR209470	3.55911	90.3055	4867
ERR1449728	4.02943	90.2931	2595
ERR844064	8.92619	90.2715	3480
SRR5057043	3.20048	90.2704	2487
ERR321656	5.66093	90.2179	6107
SRR1804181	5.56875	90.2107	5408
ERR719527	7.05561	90.1829	6797
ERR719530	6.77538	90.1705	6529
SRR5947820	8.2927	90.1375	8099
SRR1212294	6.5643	90.1252	6321
ERR719526	6.91047	90.1241	6660
SRR2155374	5.37162	90.1211	5172
SRR5983433	5.44834	90.0963	5327
ERR210459	22.5765	90.0932	32638
SRR059379	7.54862	90.0891	7268
SRR4892765	7.22426	90.0695	7034
SRR5936179	3.59934	90.0294	3495
ERR719451	4.01947	90.0118	3866
SRR6054502	15.6819	89.9933	15119
ERR1190648	4.77585	89.9923	4646
SRR029696	2.3255	89.9552	985
SRR1197528	5.42551	89.9232	5227
ERR1711708	4.07212	89.88	3970
SRR5903386	4.04029	89.8635	1566
ERR1711611	16.5507	89.8316	16113
SRR5056837	3.00841	89.8285	2341
SRR5813257	5.74012	89.7996	2252
SRR1197517	5.56669	89.7625	5362
ERR720170	18.4469	89.7491	17741
SRR5983304	5.82275	89.7265	5682
SRR6048468	4.24119	89.6811	2753
SRR5983302	6.48714	89.6667	6355
SRR5275436	4.90238	89.609	3809
SRR5548588	3.19832	89.5761	1869
SRR4892746	8.54455	89.5493	8336
ERR1711778	31.902	89.5029	31063
SRR061583	3.65161	89.4833	3549
SRR5983407	15.831	89.4699	15611
ERR912136	4.46459	89.4339	4349
SRR5813380	4.82651	89.3999	1888
SRR413599	4.08795	89.3968	4410
ERR209607	8.45796	89.3649	11687
ERR260146	4.78969	89.3607	4606
ERR479502	42.3792	89.3412	47184
SRR5935982	4.62335	89.336	4485
SRR3740127	4.58696	89.3278	2692
ERR1190640	4.16161	89.2876	4052
ERR1190861	3.75653	89.2845	3657
SRR6075211	4.23947	89.2814	2745
SRR5930509	2.84865	89.2443	2766
SRR1804647	3.65176	89.2443	3547
ERR1293824	4.30383	89.2021	4729
SRR5548587	4.3096	89.1887	3948
SRR5813452	12.9166	89.1578	8215
ERR414386	6.60612	89.1537	7510
ERR414387	6.9156	89.1464	7811
ERR636367	3.5447	89.1207	3488
SRR3713886	3.6612	89.1125	3541
SRR063584	2.96259	89.0939	4189
SRR1765607	57.5098	89.0609	55379
SRR5946681	4.34837	89.0445	4196
SRR497644	5.53987	89.0321	5545
SRR2940942	2.80749	89.0084	1091
ERR589785	3.52601	88.9662	3443
SRR1565327	10.0842	88.9528	9705
SRR4033076	3.26592	88.8734	3172
SRR6075276	5.19435	88.8621	3363
ERR1912961	3.9051	88.858	3290
SRR5983300	7.91067	88.8497	7757
ERR589835	3.37628	88.8477	3297
SRR029703	4.02756	88.8415	1522
SRR5947005	3.90812	88.7735	3797
SRR4892809	8.40666	88.7086	8188
SRR5983470	4.00149	88.7045	3911
SRR5935919	4.21923	88.6993	4103
SRR5279217	3.91645	88.687	3803
ERR011291	5.19016	88.655	6719
ERR210575	11.1749	88.6241	16485
SRR1569292	10.5301	88.6128	10134
SRR1554402	3.39689	88.6035	3665
SRR059991	3.57599	88.5705	3655
SRR3713878	11.7062	88.5592	12283
SRR1568859	9.67148	88.5118	9308
ERR1293823	3.77161	88.5118	4138
SRR059990	3.38401	88.5077	3459
ERR1297778	3.33608	88.5015	3691
SRR3313072	3.06312	88.4984	3260
SRR5032360	3.97965	88.4706	3881
SRR1571671	10.1283	88.4438	9748
SRR1565333	10.2936	88.4376	9907
SRR5813449	7.5897	88.4304	5247
SRR2940941	2.84071	88.4109	1104
SRR2145455	2.63281	88.4026	2532
SRR1804550	3.11284	88.346	3023
ERR209582	4.0418	88.3387	5471
SRR3713876	12.9007	88.3326	16076
SRR2566015	10.6346	88.3109	6890
SRR5165971	8.92461	88.3017	8774
ERR1711681	7.50791	88.2635	7312
SRR4892792	19.694	88.2615	19172
ERR589527	3.18863	88.2532	3107
ERR688557	2.58857	88.2172	2618
SRR063574	3.03606	88.2131	2605
ERR1136939	15.6784	88.1749	15257
SRR5946715	5.25007	88.1708	5658
ERR1190620	2.96021	88.1389	2880
ERR505085	2.83884	88.1255	2768
ERR2029975	4.05757	88.1131	1592
SRR5983451	7.66946	88.0832	7518
SRR2566056	28.2914	88.0791	18330
ERR1711595	18.5329	88.0492	18057
SRR514187	4.03881	88.0472	3922
SRR5983328	19.2401	88.04	18868
ERR912055	8.97833	87.9936	8842
SRR5950637	3.35864	87.9823	3256
SRR5950609	3.38298	87.9751	3270
SRR534430	7.29098	87.9503	7031
ERR2030048	3.92804	87.9246	1541
SRR063583	2.87727	87.9112	2464
SRR5813451	9.29098	87.905	6488
SRR2145457	2.62123	87.9009	2521
SRR5946851	3.86921	87.8782	3749
ERR1018235	2.81551	87.8638	2750
SRR534441	7.22431	87.8617	6965
ERR525801	3.00271	87.8236	2917
SRR059992	4.14297	87.7824	4235
SRR5935876	4.2847	87.7484	4155
SRR5946688	3.69386	87.7299	3587
SRR4408187	5.92024	87.699	5968
SRR059993	4.31368	87.6969	4410
SRR6048483	4.4663	87.6907	2900
SRR4408208	4.58902	87.6753	4539
SRR585783	6.35245	87.6711	6115
SRR534432	7.20152	87.6567	6942
ERR479285	3.04081	87.6341	3292
ERR1018290	3.5698	87.6238	3500
SRR5813551	6.81794	87.6217	4499
SRR341633	3.267	87.565	4229
SRR5813454	7.1514	87.5619	4653
SRR533542	7.26919	87.5527	7010
ERR2013628	2.50578	87.5372	2440
ERR688364	2.97379	87.5321	2992
SRR5813287	3.36403	87.4991	1321
SRR5813522	4.17215	87.4939	1638
SRR5930493	12.4863	87.4703	12206
SRR531355	7.27029	87.4558	7013
SRR5813180	5.29286	87.4507	2087
DRR042600	2.7783	87.4033	1918
SRR5813181	4.46083	87.3806	1755
ERR527097	2.84398	87.3765	2762
SRR1952468	3.20853	87.3693	3090
SRR5165810	4.69121	87.3559	4557
ERR527096	2.77891	87.3518	2699
SRR061158	8.28493	87.3384	8055
SRR5813376	4.57762	87.324	1801
SRR5275449	3.27506	87.3198	2544
SRR5548484	3.86037	87.2951	2322
SRR1159943	3.09383	87.2858	2980
ERR748074	2.71892	87.2848	3196
SRR539748	7.19435	87.2704	6936
SRR534436	7.03112	87.258	6780
SRR540381	7.17862	87.2374	6921
ERR1293825	3.85532	87.2251	4232
SRR5813373	3.84819	87.1962	1507
SRR549587	7.31128	87.1653	7053
ERR1190929	2.52609	87.1334	2454
SRR5813542	5.43278	87.1303	3733
SRR541114	7.23146	87.1292	6972
ERR1297641	3.29969	87.1169	3638
SRR5665044	8.34326	87.1148	6494
SRR5813544	6.03553	87.086	4084
SRR061151	8.94823	87.0612	8695
SRR528451	5.60929	87.0345	5407
ERR209558	4.16244	87.02	6868
SRR4893027	7.04007	87.019	6862
SRR497655	3.61337	86.9654	3674
ERR1305887	2.6875	86.9263	2629
SRR1197542	3.74139	86.9211	3603
SRR541095	7.17935	86.8799	6923
SRR1197527	3.59217	86.8737	3461
SRR1196453	3.87135	86.8614	3727
SRR531493	7.38231	86.8181	7120
SRR5935843	3.60213	86.815	3512
ERR479284	3.07618	86.7738	3331
ERR1110326	2.7849	86.7676	1816
SRR549597	6.02188	86.7666	7105
SRR531492	7.31501	86.7542	7056
ERR1297808	3.2696	86.7398	3558
SRR528169	5.63862	86.7357	5438
SRR5813189	4.39671	86.7244	2819
SRR541087	5.32742	86.6883	6785
SRR528411	5.77489	86.6533	5569
SRR541089	6.03013	86.6265	7122
ERR844037	5.03992	86.6038	1969
ERR1293822	3.65599	86.5997	4005
SRR5091470	3.68736	86.5781	2390
SRR533952	7.04929	86.5245	6797
SRR532231	5.45301	86.5235	6922
SRR203317	5.47248	86.5204	5315
ERR589571	2.92551	86.4936	2871
SRR3713840	3.94573	86.4802	3832
SRR5946788	4.76999	86.4544	4616
SRR2725849	2.31604	86.4369	1799
SRR5983366	6.7326	86.3988	6606
SRR5665115	8.24539	86.3555	6413
SRR532253	5.46399	86.3514	6944
SRR528041	5.59536	86.3391	5394
ERR589826	3.02717	86.2989	2958
SRR5930529	8.34864	86.2618	8109
SRR5947866	5.97033	86.2587	5829
SRR5275395	5.95531	86.2401	4627
SRR528326	5.6578	86.234	5455
ERR209714	2.73412	86.2092	3726
SRR2992928	2.76415	86.1855	1784
SRR2992927	2.6972	86.1732	1743
SRR533950	5.91409	86.1443	6987
SRR533944	6.12749	86.1443	7229
SRR5813224	4.9599	86.1258	3650
SRR6028567	3.69945	86.098	3563
SRR5935916	3.88004	86.0897	3765
SRR1197537	3.0607	86.0537	2948
SRR549571	7.24695	86.0022	6989
SRR533545	5.90654	85.9785	6961
SRR528208	5.55386	85.9383	5354
SRR540392	7.07491	85.9311	6820
SRR6028482	6.83646	85.896	6596
SRR534442	7.13418	85.8806	6881
SRR2145556	3.02245	85.8425	2908
ERR321524	3.14049	85.8414	3389
SRR5983456	4.9861	85.8239	4896
SRR3713862	3.02747	85.8116	3196
SRR533942	5.7824	85.7683	6832
SRR1804886	2.90915	85.7611	2826
SRR6028216	5.78862	85.759	5587
SRR5935995	4.12739	85.7446	4003
SRR4893041	5.25312	85.7364	5126
SRR3713811	2.90811	85.7322	2824
SRR532153	6.98743	85.7292	6742
SRR549577	5.5084	85.7003	7005
ERR1297815	2.967	85.6787	3224
SRR549591	6.11842	85.6715	7207
SRR5813250	3.76698	85.622	1480
SRR2175725	2.98328	85.5818	2872
SRR5813530	4.24054	85.5746	1668
SRR545437	6.9851	85.5684	6734
ERR912183	13.815	85.5406	13459
SRR6028217	5.51208	85.52	5313
SRR532224	5.63227	85.5066	7154
SRR5548498	12.8304	85.4345	11756
ERR2009459	32.4334	85.3964	13444
SRR532159	6.94074	85.3294	6694
SRR5930494	3.83509	85.3274	3747
SRR541099	5.48706	85.3243	6970
SRR5947879	3.95157	85.314	3853
ERR260168	2.37886	85.3119	2288
SRR2725848	2.25291	85.2975	1750
SRR3713860	2.95131	85.2697	3708
SRR539740	5.99797	85.2491	7075
SRR2992961	2.71236	85.2264	2107
ERR346649	8.1066	85.2006	2446
SRR2298542	108.827	85.1975	73221
SRR528074	5.49097	85.1162	5293
SRR5903369	2.75878	85.1059	1082
ERR2009453	36.8217	85.1017	15088
ERR414327	2.71911	85.0616	3133
SRR063577	2.49928	85.0502	2183
SRR5983473	5.7277	85.0379	5634
SRR528502	5.3507	85.0358	5158
SRR528377	5.54856	85.0008	5348
SRR540399	7.11904	84.9956	6864
ERR2009454	33.2038	84.9328	13549
ERR321591	4.58959	84.9266	4951
SRR059420	3.24014	84.9184	3119
ERR2009458	29.0402	84.8771	11777
SRR528013	5.65299	84.873	5450
SRR539719	6.78409	84.8504	6545
SRR4892907	5.86403	84.8122	5730
SRR3740087	2.53541	84.7865	1557
SRR541098	6.83689	84.7515	6594
ERR2009452	27.8139	84.7175	11370
SRR6075165	2.4929	84.6824	1614
ERR479472	3.05035	84.6526	3303
SRR527923	5.4344	84.6474	5240
SRR527874	5.39597	84.6474	5202
SRR059421	3.24331	84.5846	3123
SRR063578	2.36856	84.5691	1000
SRR2992930	2.53261	84.5681	1637
SRR533137	5.23308	84.4836	6649
SRR5925341	8.31897	84.4805	6310
ERR1137448	4.53338	84.4547	5550
SRR2992926	2.4989	84.4403	1942
SRR5950551	2.8469	84.4001	2752
ERR414268	3.10064	84.395	3567
ERR1190588	2.23394	84.3682	2174
ERR479473	2.83774	84.3538	3064
ERR2009457	19.1838	84.326	8034
ERR2009460	27.1054	84.3095	10805
SRR059372	3.67304	84.2858	3535
ERR1293566	2.95068	84.2652	3215
SRR2992963	2.79007	84.2023	1801
ERR1293568	3.00231	84.1807	3266
SRR1197518	3.10419	84.1766	2990
SRR2298559	156.385	84.1549	111650
ERR479541	8.42495	84.0993	9119
SRR4893035	10.115	84.0499	9860
SRR6028218	4.82769	84.0282	4653
SRR2992929	2.51017	84.0097	1622
SRR528254	5.65158	83.9942	5449
ERR1397936	2.35802	83.9922	2544
SRR1196445	3.05505	83.9592	2943
SRR2297849	67.6095	83.9159	44894
SRR5935976	3.28444	83.9139	3181
SRR2992894	2.6576	83.8716	1716
SRR1910240	3.09611	83.8026	2988
SRR5983457	9.59215	83.7583	9402
ERR1136911	2.24924	83.7511	2305
SRR2145558	2.75913	83.6924	2654
SRR1915769	3.12155	83.6903	3012
SRR6066110	2.22104	83.68	1438
SRR5935958	2.84295	83.6728	2758
SRR2992964	2.70961	83.647	1749
ERR1190967	2.27679	83.6244	2214
SRR4892956	7.84894	83.612	7663
SRR1535303	2.11251	83.5626	2051
SRR3403835	7.91408	83.5203	3395
SRR059373	3.71395	83.5193	3576
ERR1018244	2.47569	83.4822	2415
ERR1711760	3.56412	83.4544	3472
ERR2009450	12.3637	83.44	7197
SRR2992912	2.23502	83.4255	1442
ERR1293565	2.92999	83.4008	3188
SRR4305180	5.12798	83.3648	5144
ERR1711628	3.81176	83.3369	3710
ERR2009455	18.9471	83.3112	7646
ERR2009462	19.4562	83.2957	7914
SRR5947874	7.04973	83.2865	6828
SRR4408198	3.82043	83.2566	3849
ERR2009456	13.6165	83.2483	7188
SRR5930525	3.20685	83.2216	3148
SRR063581	2.18391	83.2216	3524
SRR5935742	2.56039	83.2164	2483
ERR1190708	2.3428	83.1505	2278
SRR2992965	2.4761	83.1288	1598
ERR1110338	2.07628	83.1185	2543
SRR413746	2.69751	83.101	2910
SRR4481813	2.72751	83.0371	2622
ERR209273	2.13969	82.9846	2945
ERR321336	3.96898	82.9351	5207
SRR2992962	2.70743	82.929	1747
SRR2992913	2.28087	82.9207	1475
ERR479474	2.73084	82.9032	2949
SRR5813545	4.18746	82.8517	3036
SRR413745	2.45807	82.8146	2652
ERR414370	2.5302	82.7446	2865
SRR5935939	2.61466	82.7167	2536
SRR2726028	2.27533	82.7085	1768
ERR1190617	2.1724	82.6838	2113
SRR1564319	3.19435	82.6652	3078
SRR1804293	2.80558	82.5684	2725
SRR1952618	3.18087	82.5251	3062
SRR2726047	2.09176	82.5148	1626
ERR719643	3.40946	82.5127	3280
ERR1137432	2.44655	82.4643	2997
SRR5512728	2.37219	82.4427	2288
SRR5813227	2.99276	82.4314	1913
SRR2992911	2.02741	82.4211	1575
SRR059461	2.97403	82.42	2864
ERR209647	2.20615	82.3613	3053
SRR1980481	3.19226	82.3191	3079
SRR4893068	3.47162	82.2882	3373
ERR2009461	11.9943	82.2789	5852
SRR2565925	5.36197	82.2676	3473
SRR5947857	4.50029	82.2562	4360
SRR4305431	4.03352	82.2202	4072
SRR1980452	3.15153	82.1923	3042
ERR479475	2.75045	82.1305	2948
ERR1137527	2.77289	82.0667	3402
SRR5156199	3.95194	82.0378	3878
ERR1293567	2.7514	82.0224	2994
SRR5359062	3.90103	82.0007	4041
SRR5935915	2.82908	81.9204	2744
SRR5983354	7.29251	81.8925	7171
SRR2297852	18.5108	81.8925	12529
SRR5156008	3.46187	81.805	3481
ERR719639	3.4564	81.7803	3325
SRR4435801	2.6618	81.7277	2559
SRR5813375	3.59458	81.6865	1413
SRR2992915	1.9823	81.6525	1280
ERR1711781	3.8977	81.6525	3803
SRR3313062	2.57916	81.6257	2703
SRR6075236	2.2238	81.5175	1440
ERR321280	1.99272	81.5124	2615
ERR1305888	2.15066	81.4918	2099
SRR6028219	4.3377	81.4805	4179
ERR1711785	2.83889	81.4372	2767
ERR1711729	2.56163	81.4073	2496
ERR1137621	2.22948	81.362	2731
SRR5156205	3.283	81.2981	3229
SRR6054559	3.65516	81.2971	3524
SRR2155337	2.36616	81.2754	2278
ERR589547	2.17652	81.259	2121
SRR5548980	2.10891	81.2559	1228
SRR1554403	2.13906	81.2466	2308
SRR3992993	21.0579	81.2116	14200
SRR5962891	2.2805	81.1683	2203
ERR688642	2.10601	81.1405	2138
SRR060356	3.47834	81.1209	3345
ERR1190715	1.98299	81.055	1929
ERR2009451	14.6674	81.0508	6085
ERR688582	1.90534	81.0488	1942
ERR1136950	2.11171	81.0107	2051
ERR636398	2.31651	80.9767	2297
SRR6028554	4.06836	80.9169	3924
SRR5548979	2.81109	80.9169	2416
ERR209509	1.95505	80.9035	2685
ERR346632	1.73716	80.8541	493
SRR5950618	2.27194	80.7243	2201
SRR1980489	3.00313	80.6964	2898
ERR321523	1.96225	80.6954	2540
SRR5032268	2.94482	80.6892	2870
ERR688651	1.96859	80.5419	2000
SRR4032484	1.91677	80.5131	1848
ERR1136972	2.02742	80.4791	1978
SRR2155323	3.36869	80.4111	3241
SRR5279233	2.91217	80.3729	2830
SRR4032482	1.95073	80.3317	1881
DRR002659	4.65263	80.3204	1105
ERR1018286	1.90405	80.307	1873
SRR5950752	2.23912	80.3019	2167
SRR1570027	2.45545	80.2854	2365
ERR1018211	1.97061	80.2565	1932
SRR4032483	1.94877	80.2308	1882
SRR4032485	1.91361	80.2143	1848
ERR1190785	2.27877	80.2143	2250
SRR1571584	2.52052	80.0711	2428
SRR061432	2.07776	80.0628	2018
SRR2992914	2.05169	80.0505	1325
SRR5813256	2.85524	80.0062	1117
SRR5936112	2.80913	79.965	2721
SRR1564335	2.4231	79.9619	2336
SRR1564313	2.33255	79.9609	2246
SRR5106393	2.68806	79.9289	1754
ERR479493	2.04811	79.8702	2277
SRR5930520	1.94324	79.8599	1887
ERR2030087	2.59536	79.727	1016
ERR247168	2.45452	79.4426	2366
SRR5813550	2.53927	79.4148	1631
SRR497652	2.59743	79.4148	635
ERR1137464	2.03606	79.3983	2493
ERR1137437	1.7237	79.3427	2111
SRR2145456	1.80633	79.3046	1737
ERR719550	2.01223	79.2531	1935
ERR719539	2.03599	79.2531	1958
SRR5665009	3.75799	79.1655	2916
ERR1190678	1.86295	79.1562	1813
SRR5983338	2.94945	79.1243	2882
SRR6030368	5.20626	79.0882	2453
SRR5548384	1.71428	78.9595	966
ERR719544	2.13134	78.9059	2050
SRR2725850	1.90126	78.8915	1477
SRR5548483	3.26914	78.8812	3145
SRR4893064	4.9117	78.8626	4791
SRR5935749	2.46274	78.8451	2392
SRR3313044	1.98092	78.8327	2078
ERR719537	1.99567	78.8173	1920
ERR414330	2.33246	78.8173	2662
ERR209824	2.0377	78.7833	2388
SRR5935966	2.17139	78.7823	2104
SRR5935817	2.60102	78.7823	2522
SRR033890	1.90762	78.772	558
SRR2912782	2.12005	78.7204	2082
SRR6054422	3.83141	78.6885	3699
ERR321277	1.96078	78.6607	2608
SRR4893102	4.55338	78.637	4445
ERR719542	1.98498	78.602	1910
SRR1952620	2.16878	78.5948	2088
SRR5548960	1.71757	78.5834	1039
ERR479495	1.94249	78.5628	2398
ERR321275	1.84636	78.5628	2423
ERR1110353	1.96168	78.534	2401
SRR5935768	2.30464	78.4959	2241
SRR5156089	2.12885	78.4948	2080
ERR1136978	2.05328	78.4783	2001
ERR321279	1.83542	78.4763	2408
ERR719547	1.95445	78.4722	1880
ERR321278	1.84817	78.4598	2458
ERR1305935	3.58616	78.4577	3614
ERR309865	2.15599	78.4516	509
ERR719552	2.0157	78.4248	1939
ERR719548	1.9682	78.4237	1893
ERR719546	1.97975	78.4196	1904
SRR2725928	1.85763	78.4083	1443
ERR719543	2.02351	78.3939	1946
ERR527164	2.22229	78.3877	2158
ERR719541	1.98392	78.3104	1908
ERR1110466	2.83449	78.3042	3702
SRR5818474	1.82919	78.1754	1184
ERR414237	4.5123	78.16	5133
SRR4032496	1.74226	78.1435	1683
ERR321276	1.78826	78.1332	2346
ERR719540	1.94279	78.125	1869
SRR033889	1.75501	78.1136	551
ERR719551	2.02445	78.1085	1947
ERR1137502	1.77595	78.1085	2173
ERR414238	4.48927	78.0972	5166
ERR1137628	1.73742	78.0972	2128
ERR1620285	1.78694	78.0477	1739
SRR1804305	2.14466	78.0281	2083
ERR719536	1.97085	78.0199	1895
ERR209272	1.77211	77.9941	2427
ERR209646	1.79739	77.9921	2433
SRR5983359	4.35333	77.99	4293
ERR719538	1.95422	77.99	1880
SRR5056761	1.87539	77.9869	1458
ERR321569	2.57571	77.9488	2779
SRR5946817	2.33849	77.9375	2264
ERR719532	2.05005	77.9354	1972
ERR719534	1.98966	77.9169	1913
SRR4032495	1.74686	77.9107	1684
ERR719533	1.99366	77.9024	1918
ERR2009447	4.93126	77.7953	1980
ERR209271	1.77852	77.7242	2528
ERR1136930	1.7823	77.7191	1732
ERR209268	1.80408	77.6923	2606
SRR5813185	2.53898	77.6717	996
ERR1110346	1.73644	77.5542	2126
ERR719531	2.018	77.5068	1941
SRR4305476	2.61989	77.4285	2649
ERR719535	1.96818	77.4265	1893
SRR1564277	2.82824	77.3987	2723
SRR2145500	2.08604	77.3904	2008
SRR5359025	1.89019	77.3533	1960
SRR5275422	2.45732	77.3492	1909
ERR321426	168.802	77.2925	221487
SRR5983319	4.52263	77.2874	4454
SRR4305045	6.05004	77.2328	5884
SRR6028642	3.26937	77.0525	3153
ERR479492	1.89477	77.0339	2111
ERR209270	1.87786	77.0154	2674
SRR203322	2.27594	76.9958	2210
SRR3713877	2.26257	76.9556	2192
SRR5127485	3.97534	76.8887	3963
SRR5813207	2.21228	76.8794	868
ERR1190683	1.6027	76.8619	1558
SRR4305349	2.90934	76.8588	2890
ERR209269	1.73529	76.8403	2381
ERR912177	1.80764	76.8042	1761
SRR5947848	2.74767	76.7929	2678
ERR748106	1.63005	76.7548	1736
SRR2565542	1.50713	76.7084	976
SRR1239342	2.87718	76.6898	5624
SRR5946747	2.16139	76.6713	2095
ERR479414	1.89538	76.6558	2427
ERR011317	2.21625	76.6311	2869
ERR719553	1.95387	76.6301	1880
ERR1398252	2.18166	76.6054	1695
ERR1190619	1.84979	76.592	1802
SRR6066158	2.1299	76.5899	1379
SRR5935804	1.88642	76.5848	1831
SRR6054591	2.52373	76.5003	2432
SRR1564254	2.74341	76.424	2642
SRR2297850	114.704	76.4179	74679
SRR061222	1.72643	76.3942	1677
ERR748105	1.65001	76.389	1742
SRR5925353	2.81713	76.2654	2260
ERR719545	1.9342	76.2633	1860
SRR6028483	3.43136	76.251	3315
SRR1916042	2.00947	76.2427	1937
ERR414399	1.78228	76.2273	2000
SRR579277	2.60455	76.1912	1974
ERR1137212	1.77473	76.1892	1731
ERR1018242	1.62325	76.1768	1591
ERR589787	1.63269	76.1593	1588
SRR4305259	3.50378	76.1459	3496
SRR6054685	3.66562	76.1325	3539
ERR1578693	1.71197	76.1232	1662
ERR479494	1.75268	76.0645	1944
SRR5813470	2.15756	75.9223	1454
ERR414510	1.87866	75.8677	2120
SRR1570006	2.72174	75.8275	2622
SRR5056824	1.5794	75.8183	1227
SRR5813286	2.34658	75.8059	922
SRR5930524	1.71064	75.7534	1678
SRR5156139	2.49242	75.7276	2418
SRR5946776	1.91335	75.6194	1853
ERR479413	1.89441	75.6122	2434
ERR209823	1.93679	75.572	2235
SRR061557	1.80423	75.4711	1752
ERR1711614	2.25859	75.4227	2200
SRR3713884	1.65091	75.4175	1733
ERR1190672	1.84765	75.401	1809
SRR5056847	1.66429	75.3948	1297
ERR209766	1.9543	75.3948	3068
DRR042602	1.48056	75.2918	910
ERR1514427	2.46451	75.2496	1120
SRR3737026	1.69609	75.2424	1647
SRR1952621	2.46417	75.2156	2371
SRR1916051	2.03852	75.1259	1966
SRR6038424	4.16467	75.1229	4348
ERR1137460	1.58925	75.0909	1946
ERR1137246	1.71427	75.0693	2101
ERR688568	1.49308	75.0353	1551
SRR4033063	1.93123	74.993	1857
SRR2082429	2.51788	74.9879	1052
SRR2145487	2.02429	74.9374	1949
ERR1190613	1.52776	74.8983	1487
ERR912169	1.69258	74.8426	1649
ERR732912	2.08813	74.8323	2008
SRR1910654	1.8948	74.8035	1825
SRR1952598	1.88406	74.7777	1812
SRR6030396	5.31491	74.7283	2653
SRR1804607	2.34665	74.6376	2279
ERR748104	1.5441	74.6304	1598
SRR4408129	2.52923	74.5789	2562
SRR5813491	1.9161	74.5706	1230
ERR911999	1.83621	74.5191	1786
ERR2009449	3.55392	74.4913	1687
SRR5156131	2.25412	74.4614	2205
SRR2297848	109.496	74.3904	68891
SRR1952418	1.97753	74.3347	1902
SRR4408138	2.54285	74.3337	2565
ERR209793	1.58201	74.2966	2109
SRR413729	1.6435	74.2338	1773
SRR1491724	1.9729	74.1709	1901
ERR748103	1.60446	74.0875	1656
SRR4305329	3.06786	74.0761	3028
ERR209455	1.49851	74.0576	2027
SRR5930518	1.67591	74.038	1550
ERR209195	1.84825	74.0277	2700
SRR4305514	3.66339	74.0257	3554
SRR3582171	2.22818	73.9793	2156
SRR2566037	1.51761	73.9371	983
SRR5155902	2.35774	73.9123	2293
ERR1136837	1.58267	73.9	1534
SRR4408277	2.90841	73.8721	2953
SRR6066175	1.72207	73.8618	1115
SRR4892987	2.76726	73.8175	2699
SRR029694	1.5145	73.8052	870
SRR6054622	2.3729	73.766	2291
DRR042599	1.46604	73.7434	954
SRR061343	1.85965	73.7094	1807
ERR2009470	6.03499	73.6414	2847
SRR5127674	2.93242	73.627	2891
SRR5165811	2.00097	73.6239	1960
ERR2009448	2.64295	73.6187	1049
SRR4408048	2.4156	73.5651	2860
ERR527054	1.4941	73.5631	1451
ERR321466	1.46941	73.4673	1902
SRR3582177	4.15534	73.4065	4026
SRR5548959	2.15973	73.3189	1856
SRR5275394	2.0481	73.2962	1591
SRR2155180	2.12687	73.2911	2047
SRR5813184	2.47531	73.2839	975
ERR726369	1.56516	73.2581	635
ERR527055	1.47636	73.255	1434
SRR413697	1.52295	73.2437	1643
ERR1137605	1.51128	73.2396	1851
SRR4408240	2.83279	73.083	2892
ERR720157	2.15961	73.082	2077
SRR5946951	1.83085	73.0469	1787
ERR318676	1.4162	73.0232	1375
SRR5935969	2.44005	72.946	2368
SRR5165861	2.0863	72.8934	2032
ERR209794	1.49181	72.8718	2045
SRR5946861	1.7165	72.8409	1666
SRR2145414	1.73184	72.8213	1665
ERR1018255	1.49201	72.8151	1463
ERR1190533	1.42056	72.7739	1382
ERR1398098	2.1158	72.7008	1644
ERR525863	1.69459	72.6915	1646
SRR5935793	1.55337	72.6554	1505
ERR1578641	1.48004	72.6091	1437
SRR5950789	1.61077	72.5926	1564
SRR5983274	2.59752	72.5205	2557
SRR4305153	4.60672	72.4988	4557
ERR209566	1.55117	72.3309	2140
SRR6054504	3.02212	72.3093	2917
SRR5032282	1.47675	72.2712	1437
ERR209565	1.573	72.2598	2344
SRR5359060	1.44961	72.1661	1502
ERR1137111	1.4376	72.1393	1405
SRR413613	1.46432	72.1012	1580
SRR6028497	2.02067	72.1001	1948
SRR6028398	2.31737	72.0878	2235
SRR5950585	1.71999	72.0115	1668
SRR4305300	2.96364	71.9641	2877
DRR042635	1.49449	71.8529	872
ERR589750	1.41915	71.8426	1384
ERR912181	1.93432	71.8312	1886
SRR5813188	1.80862	71.8014	1166
ERR1137496	1.44372	71.8003	1767
ERR912044	1.45361	71.7643	1416
SRR4305046	1.89667	71.653	1861
SRR5813496	1.69163	71.6489	1086
ERR525764	1.56502	71.4861	1521
SRR5677809	2.16572	71.4099	1404
SRR4305052	2.7156	71.3563	2641
ERR720121	1.46649	71.3027	1410
SRR5813453	1.78897	71.2996	1166
SRR6028553	2.49708	71.2203	2409
ERR912148	1.49766	71.1781	1465
ERR720126	1.42899	71.1657	1374
SRR2090071	1.66842	71.1276	20064
SRR061330	1.69492	71.0431	1646
SRR4893071	2.37574	71.0112	2311
SRR6028288	3.13252	71.0101	3019
SRR2298543	10.3471	70.9916	6522
ERR1398075	1.64611	70.9875	1279
ERR720131	1.42761	70.8391	1373
ERR011329	1.87935	70.8278	2433
SRR2090083	1.66288	70.7969	20013
SRR5950641	1.64319	70.768	1585
ERR912195	1.54287	70.7443	1500
SRR061044	1.60238	70.7237	1556
ERR346656	1.54369	70.5723	440
ERR1514428	2.43456	70.5599	1153
SRR5548519	1.62529	70.5167	1018
ERR209862	2.02979	70.359	2332
SRR4305101	1.80227	70.3343	1766
ERR912144	1.47797	70.3302	1441
ERR1711790	2.14376	70.3137	2088
ERR1971017	1.36236	70.3055	1312
SRR1804642	1.54651	70.2859	1502
SRR5983430	2.24571	70.2612	2200
ERR1018196	1.37485	70.2426	1347
ERR209861	1.83043	70.2241	2062
ERR1136861	1.41872	70.2189	1374
SRR6054684	2.41582	70.2179	2333
ERR1137406	1.34724	70.188	1649
ERR209769	1.60622	70.1159	1846
SRR2565545	1.55339	70.1077	1011
SRR6066120	1.48572	70.0984	962
SRR5279242	1.39391	70.0551	1354
SRR6028261	1.95422	70.0067	1883
ERR1136916	1.31231	69.9882	1406
SRR5946876	1.53098	69.982	1483
ERR720124	1.38349	69.9315	1330
SRR5156127	1.85699	69.8872	1815
SRR4893039	2.28621	69.8614	2227
SRR5947846	2.28581	69.8542	2233
ERR1136748	1.36695	69.8274	1320
SRR6048473	1.93873	69.7615	1258
ERR1913042	1.35246	69.7162	1482
SRR3713885	2.20864	69.712	2316
ERR1913041	1.38853	69.6564	1527
ERR720123	1.41421	69.642	1360
ERR209291	1.36721	69.6245	1884
SRR2726603	1.36926	69.5699	1064
ERR1136745	1.59839	69.5431	1546
SRR2247324	1.65316	69.4823	1593
ERR1190635	1.44413	69.4298	1406
SRR2565935	1.33859	69.4195	867
ERR414307	1.51662	69.3546	1744
ERR720120	1.44228	69.3288	1387
SRR5950583	4.09498	69.2804	3990
SRR061135	1.49621	69.2423	1453
SRR2231788	1.73793	69.1815	1676
ERR720130	1.44025	69.1557	1385
SRR5813492	2.10736	69.1495	1562
ERR1913043	1.32961	69.0414	1462
SRR6075265	1.56489	68.9826	1013
SRR2231757	1.71751	68.9754	1655
ERR720132	1.44369	68.9754	1388
ERR1620280	1.34271	68.9662	1306
SRR2231374	1.66061	68.8724	1601
SRR2249437	1.6958	68.8673	1636
ERR1190891	1.35495	68.8013	1325
SRR6028302	3.89976	68.7653	3762
SRR5936003	1.55648	68.7539	1507
ERR1190707	1.33699	68.7498	1301
ERR321294	1.31696	68.7488	1728
SRR5165863	1.98325	68.7271	1935
SRR5156125	1.79209	68.7189	1750
ERR480892	1.33809	68.6931	1795
SRR5548383	1.70086	68.6787	1558
SRR5983276	2.1871	68.6777	2153
ERR209768	1.46494	68.6715	1684
ERR1018252	1.3023	68.5778	1275
ERR414467	1.24219	68.5705	1399
SRR5813523	1.95551	68.5005	768
SRR341651	1.24465	68.4778	1633
ERR912196	1.23427	68.451	1203
ERR527065	1.25211	68.4263	1216
SRR5962883	1.34202	68.4253	1307
ERR1620377	1.28062	68.3676	1248
ERR479323	1.30001	68.2388	1431
ERR1913040	1.30842	68.2306	1438
SRR2232389	1.62134	68.2254	1562
SRR5813208	1.80532	68.2079	708
SRR5813218	1.94636	68.1698	1496
SRR5813347	2.03057	68.1409	1751
SRR3713880	1.38923	68.1214	1462
ERR720127	1.32677	68.0997	1276
SRR2231368	1.63996	67.9885	1580
ERR209194	1.38029	67.9473	1895
ERR321298	1.29552	67.9452	1700
SRR5947087	1.34374	67.8535	1304
SRR2155318	3.34282	67.8494	3216
SRR5813450	2.62344	67.8453	2892
SRR1952509	1.45023	67.8453	1395
ERR1711768	1.42573	67.7834	1388
ERR710417	1.48832	67.6361	1526
ERR209641	1.23372	67.6341	1727
SRR5950605	1.36359	67.6124	1325
ERR912015	1.25806	67.6104	1224
ERR479555	1.34688	67.5681	1448
SRR5127434	1.98539	67.5455	1926
ERR1578622	1.24789	67.5125	1212
ERR209287	1.29327	67.4651	1785
ERR479322	1.31033	67.4084	1482
ERR527080	1.23238	67.2333	1197
ERR408153	1.30758	67.2251	200
SRR2992891	1.23038	67.1828	794
SRR6028223	1.49222	67.1128	1437
SRR413601	1.23574	67.0365	1333
SRR059886	1.64788	67.0324	1585
SRR2231776	1.58669	67.0097	1529
ERR346624	2.10252	66.9603	534
SRR4893066	2.38073	66.949	2319
SRR2194612	1.48917	66.9459	1435
ERR720128	1.34188	66.8707	1290
ERR720125	1.36252	66.7821	1310
SRR5950770	1.34799	66.7769	1308
ERR247146	1.24519	66.747	1200
SRR2912788	1.33825	66.7079	1316
SRR528148	1.79816	66.6492	1733
ERR1305904	1.29336	66.575	1258
SRR1564429	1.58027	66.5688	1522
SRR2565550	1.27612	66.5482	827
SRR2222813	1.64972	66.5235	1589
SRR1804843	1.51684	66.5173	1473
SRR4032470	1.30054	66.5142	1254
ERR1137566	1.2209	66.4987	1496
SRR5946678	2.43884	66.4441	2365
SRR5947097	1.39622	66.4204	1352
ERR480863	1.29954	66.3947	1634
SRR5935934	1.33749	66.3906	1300
SRR2231719	1.62535	66.3772	1567
SRR5936031	1.45555	66.3421	1413
ERR636406	1.40739	66.3267	1375
SRR4481774	1.20245	66.2752	1156
SRR2155354	1.3515	66.2628	1301
ERR321425	3.55465	66.2597	4666
ERR209286	1.22308	66.2113	1696
SRR540693	1.78151	66.2051	1719
SRR5165808	1.47842	66.1938	1457
SRR5813357	1.59323	66.1897	1122
ERR906915	1.80897	66.1855	709
SRR2726602	1.3566	66.166	1054
ERR479554	1.29935	66.1196	1785
SRR5936178	1.40078	66.1011	1358
SRR4783448	1.16118	66.0866	1116
ERR321201	1.35721	66.0712	1757
ERR011226	1.35721	66.0712	1757
ERR209564	1.41831	66.0588	3598
SRR5165973	1.73491	66.0135	1708
SRR2222811	1.52713	65.962	1471
ERR321293	1.21658	65.9558	1596
SRR6030373	3.09258	65.9507	1514
SRR5983453	2.19273	65.9393	2147
SRR2725846	1.56281	65.9331	1214
SRR5813531	1.94863	65.9187	767
SRR6054423	2.293	65.9167	2216
SRR4032469	1.28242	65.8414	1237
SRR2250849	1.57456	65.8373	1517
ERR527073	1.20678	65.8291	1172
ERR480864	1.26886	65.827	1632
SRR527905	1.76294	65.8074	1699
SRR2222784	1.52777	65.8074	1472
SRR528141	1.73379	65.7868	1672
SRR2231342	1.56392	65.7817	1506
ERR480865	1.31189	65.7786	1680
SRR6028290	1.97464	65.7735	1903
ERR1137555	1.26692	65.7539	1552
SRR341637	1.19728	65.7353	1571
ERR321161	1.32389	65.723	1714
ERR011186	1.32389	65.723	1714
SRR1765647	1.53712	65.6632	1480
SRR2726138	1.17546	65.6509	913
SRR1765492	1.56433	65.6426	1506
ERR710425	1.13246	65.6364	1176
SRR2223059	1.52886	65.6282	1474
SRR2145529	1.25034	65.6024	1204
SRR528265	1.77419	65.5612	1710
SRR5926533	1.80574	65.4747	1762
SRR413626	1.17368	65.4572	1268
ERR589585	1.21949	65.4541	1189
SRR029702	1.23603	65.4427	495
SRR528006	1.71846	65.3541	1656
SRR528306	1.78494	65.3222	1719
ERR209415	3.4263	65.3109	4840
ERR1913155	1.24522	65.2841	1177
ERR480891	1.19456	65.2614	1601
SRR4783510	1.15142	65.213	1107
SRR5946978	1.21894	65.1872	1182
ERR1305889	1.18652	65.1842	1158
SRR2912803	1.33591	65.1574	1322
ERR414257	1.28494	65.1512	1484
ERR1137778	1.11554	65.1419	1147
SRR1804717	1.32759	65.1378	1289
ERR525771	2.07094	65.1069	2013
SRR6028335	1.98189	65.0914	1915
SRR6075257	1.29441	65.0853	838
SRR5165995	1.29112	65.0842	1266
SRR5519180	1.36481	65.078	1052
SRR528482	1.79343	65.0688	1729
ERR1018275	1.31686	65.0245	1294
SRR2223191	1.50845	65.0162	1453
SRR2193454	1.46943	65.0028	1417
ERR1711741	2.17136	65.0028	2115
ERR321427	3.47281	64.9771	4585
SRR2145409	1.32047	64.973	1271
ERR321428	3.42616	64.9534	4525
SRR1765453	1.53576	64.9153	1479
ERR912066	1.14072	64.8565	1113
ERR911986	2.44969	64.7762	2388
ERR1711802	1.46691	64.737	1430
SRR6066123	1.27283	64.7216	824
ERR720122	1.2313	64.703	1184
SRR2726242	1.23196	64.6958	958
SRR5275440	1.708	64.6742	1327
ERR209154	1.29874	64.6639	1779
SRR5056739	1.16105	64.5784	902
SRR5665134	2.15736	64.53	1676
SRR2222964	1.5124	64.5186	1457
SRR3582161	2.24791	64.5135	2178
SRR2175804	1.41553	64.4228	1363
SRR5950678	2.35916	64.4146	2298
ERR209797	1.1787	64.3703	1659
SRR2193352	1.45289	64.361	1400
SRR1196455	1.39888	64.361	1347
ERR1190956	1.16572	64.3404	1139
SRR528035	1.74444	64.3229	1682
SRR1765602	1.57867	64.3115	1519
ERR480862	1.24441	64.2456	1564
SRR5548496	1.236	64.2157	685
ERR321621	1.3204	64.1766	1425
SRR2195914	1.41794	64.1539	1366
SRR6028400	1.81119	64.1446	1746
SRR5935874	1.20923	64.1323	1172
SRR1803357	1.39161	64.1003	1352
SRR1765460	1.49235	64.0973	1437
SRR1765506	1.5072	64.0334	1451
SRR527889	1.6457	63.9582	1586
SRR2145376	1.13382	63.9551	1091
SRR5813526	1.58066	63.917	620
ERR479556	1.12111	63.8727	1210
ERR720129	1.26766	63.8191	1219
SRR2566042	1.10628	63.8005	717
SRR5935810	1.38746	63.7995	1350
SRR549630	1.7799	63.7872	1716
ERR321601	1.11684	63.749	1205
SRR5946859	1.26098	63.7459	1223
SRR2992883	1.0985	63.7418	709
ERR414485	1.22452	63.7398	1369
SRR1765645	1.46938	63.7377	1414
SRR532549	1.70811	63.7202	1646
SRR5156216	1.24477	63.6975	1224
SRR2193624	1.36494	63.6975	1315
ERR209416	3.33326	63.6553	4596
ERR1711655	1.39258	63.6141	1357
DRR042630	1.14407	63.6079	749
SRR528386	1.76192	63.6007	1698
SRR532332	1.74909	63.5873	1686
SRR532349	1.7286	63.577	1667
ERR209418	3.33183	63.5739	4611
SRR5377208	1.49459	63.5523	1454
SRR5665131	3.34172	63.4111	2603
SRR1197539	1.40545	63.3977	1354
SRR2231809	1.48881	63.3915	1433
SRR2193366	1.41427	63.3823	1362
ERR209417	3.31622	63.3637	4581
SRR1765605	1.48039	63.2648	1425
ERR1398083	1.34295	63.2617	1044
SRR1765592	1.49419	63.2123	1438
ERR209559	1.39207	63.2123	2024
SRR1765512	1.49143	63.17	1436
ERR1776135	1.23048	63.1474	575
SRR5813527	1.58693	63.1319	621
SRR528416	1.62802	63.1031	1569
SRR5164299	2.36304	63.0526	2490
SRR532531	1.63965	63.0361	1581
SRR6054581	1.74835	63.033	1685
SRR5946671	1.43303	63.0176	1387
SRR4408292	2.08156	62.9959	2113
SRR1197526	1.40023	62.9867	1349
SRR2155338	2.0795	62.9733	2002
SRR5947810	1.61009	62.9496	1571
ERR636377	1.22324	62.929	1190
SRR4783406	1.09748	62.9238	1055
SRR528515	1.7045	62.8764	1643
SRR528358	1.69409	62.8723	1633
SRR533312	1.63165	62.8455	1574
SRR1765311	1.56561	62.7971	1508
SRR1491238	1.23405	62.794	1187
SRR2193412	1.37656	62.7744	1327
SRR5156029	2.12137	62.7332	2074
SRR1565756	1.28829	62.7136	1241
SRR2195750	1.38453	62.7064	1333
ERR414424	1.20155	62.692	1401
SRR532552	1.69291	62.6807	1632
SRR1765472	1.49239	62.6415	1437
ERR748080	1.21092	62.6374	1691
SRR1765372	1.47009	62.6292	1416
SRR2194059	1.40389	62.6096	1353
SRR527978	1.64147	62.5117	1582
ERR912116	1.09286	62.5076	1064
ERR209798	1.07379	62.4829	1538
SRR5275470	1.5386	62.4777	1195
SRR5127453	1.71255	62.4777	1660
ERR414258	1.23586	62.4612	1424
SRR2195896	1.33651	62.4138	1288
SRR533297	1.6807	62.3819	1621
ERR1711678	1.18071	62.3716	1149
ERR414464	1.16267	62.3706	1292
SRR5813183	1.76958	62.352	697
ERR1137717	1.04467	62.3489	1364
SRR1765640	1.50295	62.3479	1447
SRR549440	1.698	62.3469	1638
SRR2142225	1.16019	62.3469	1150
SRR545274	1.6794	62.3304	1620
SRR549628	1.67129	62.3283	1612
ERR912054	1.13344	62.3077	1105
SRR533292	1.74239	62.3026	1681
ERR1776106	1.25361	62.2964	536
ERR321295	1.16003	62.248	1543
ERR479324	1.11669	62.2469	1227
ERR1136716	1.06567	62.2408	1028
ERR1190643	0.997033	62.2253	971
SRR5155988	1.33582	62.2233	1302
ERR1137199	1.11133	62.2057	1085
SRR528314	1.54904	62.1831	1493
ERR414240	1.13161	62.179	1291
ERR479321	1.18922	62.1769	1315
ERR505106	1.06907	62.1511	1042
SRR2566040	1.01334	62.1501	657
ERR1711709	1.07233	62.1182	1044
SRR531494	1.46702	62.08	1726
SRR531490	1.43371	62.0697	1687
ERR688437	1.07515	62.0151	1108
ERR414462	1.14042	61.9966	1290
ERR479571	1.0667	61.9801	1151
SRR528026	1.64934	61.9626	1591
ERR2134203	2.14102	61.9389	1444
SRR2231808	1.39649	61.9286	1346
SRR1491727	1.2601	61.8925	1213
SRR1804577	1.18221	61.8771	1148
SRR528117	1.61061	61.8462	1552
SRR6075274	1.1705	61.84	758
ERR414270	1.10515	61.8359	1254
SRR5155817	1.24295	61.8122	1267
SRR528105	1.56728	61.7617	1510
SRR2725847	1.46648	61.7596	1139
SRR531256	1.41341	61.7401	1666
SRR528197	1.55198	61.7112	1496
SRR5326425	1.26488	61.704	17569
SRR528476	1.55563	61.6824	1500
ERR321643	1.34486	61.6649	1451
SRR549612	1.62057	61.6618	1563
ERR247160	1.12493	61.6381	1084
SRR528534	1.48073	61.5649	1427
ERR321297	1.11355	61.5629	1481
SRR5106484	1.28486	61.5423	847
SRR538093	1.67196	61.5412	1612
SRR2992885	1.0103	61.5258	652
ERR1136858	1.10447	61.5237	1070
SRR531495	1.42495	61.5165	1679
SRR4305231	1.56388	61.5052	1560
SRR534574	1.3926	61.4959	1639
SRR1490882	1.20803	61.4835	1162
SRR5326426	1.26488	61.4392	17569
ERR688468	1.17547	61.4331	1188
SRR6048481	1.42091	61.432	924
ERR1190865	1.04928	61.4052	1022
SRR1462435	1.21241	61.3867	1166
SRR2195846	1.34514	61.364	1296
SRR2195889	1.31757	61.3166	1270
SRR528078	1.58002	61.2991	1524
SRR1490840	1.23715	61.2847	1190
ERR532382	1.09968	61.2806	1068
ERR209640	1.02673	61.2775	1423
SRR528338	1.53006	61.2672	1474
SRR5548518	1.68848	61.2383	1491
SRR1491020	1.18607	61.2353	1141
SRR1491051	1.16962	61.2291	1125
ERR1190547	1.01854	61.1971	991
SRR527959	1.58347	61.1765	1526
SRR1490919	1.25773	61.1291	1210
ERR346622	2.74017	61.0848	724
SRR2566041	0.992799	61.0787	643
SRR1952058	1.3133	61.0529	1263
SRR5935989	1.25097	61.0426	1212
SRR2726600	1.06308	61.0395	826
SRR5155868	1.2476	61.0385	1215
SRR2193852	1.34596	61.0354	1297
SRR5813200	1.50439	60.954	592
SRR528044	1.47223	60.9519	1419
SRR534439	1.39009	60.9385	1643
SRR5813493	1.32506	60.9344	932
SRR528373	1.59856	60.9334	1541
SRR1491103	1.29952	60.9293	1251
SRR539575	1.62127	60.887	1562
SRR528233	1.5677	60.8592	1511
SRR537797	1.60213	60.853	1545
SRR5275401	1.39812	60.852	1086
SRR341683	1.06984	60.8479	1154
SRR527938	1.58806	60.8283	1531
SRR527993	1.51015	60.7737	1455
SRR1462448	1.1884	60.7531	1143
ERR1136873	1.08479	60.7469	1161
DRR042577	1.01127	60.7469	763
SRR528267	1.5351	60.716	1479
SRR545264	1.70179	60.7047	1641
ERR209288	1.11476	60.6923	1593
SRR2231832	1.40608	60.6892	1354
SRR6054430	1.70952	60.6233	1651
SRR2195876	1.33831	60.6223	1289
ERR589753	1.06418	60.579	1038
SRR2297847	14.359	60.5532	9386
SRR527972	1.52877	60.5481	1475
SRR549618	1.586	60.5471	1531
SRR4305102	1.70056	60.5409	1655
SRR528166	1.50134	60.4966	1447
SRR1437901	1.20275	60.4966	1157
SRR2726240	1.03111	60.4904	801
SRR1462462	1.24573	60.4718	1198
SRR1765537	1.40102	60.41	1349
SRR1765603	1.4417	60.3915	1388
ERR321296	1.11957	60.2905	1489
SRR528299	1.51479	60.2864	1461
SRR528506	1.43075	60.2545	1380
ERR414269	1.06575	60.2514	1236
SRR5155956	1.64954	60.2503	1601
ERR1137635	0.983166	60.2473	1204
SRR585697	1.28471	60.2328	1237
SRR533313	1.55706	60.204	1501
SRR5165862	1.29341	60.1978	1261
SRR1491658	1.29157	60.1978	1244
SRR1491412	1.18116	60.1927	1136
SRR413703	0.99182	60.1824	1070
SRR6054580	1.5531	60.1484	1500
ERR414388	1.01951	60.1061	1156
SRR1490875	1.25732	60.0999	1211
SRR1437746	1.16022	60.0948	1116
SRR4892946	1.59509	60.0474	1553
ERR1018265	1.06147	60.0391	1034
SRR534571	1.37101	60.0309	1617
ERR479557	1.07601	59.9887	1167
SRR528271	1.47311	59.9794	1421
ERR1449733	1.14425	59.9794	736
SRR1571124	1.28244	59.9722	1235
SRR5326424	1.21537	59.9619	17181
SRR5127599	1.86335	59.9547	1819
SRR549436	1.57856	59.9495	1523
SRR5164092	1.14909	59.8393	1135
SRR527877	1.50533	59.8383	1451
SRR5127613	1.43839	59.8207	1440
SRR4783506	1.0101	59.8135	971
SRR528312	1.40514	59.795	1354
SRR642022	1.20167	59.7806	1157
SRR2195802	1.33037	59.7569	1281
SRR5950620	1.76351	59.7486	1720
SRR528224	1.52306	59.7486	1469
SRR528178	1.61144	59.7466	1553
ERR209290	1.07179	59.695	1531
SRR1438093	1.23405	59.6168	1188
SRR1571614	1.2485	59.6034	1203
SRR5935788	1.16106	59.5992	1125
SRR528453	1.52064	59.5972	1466
SRR3582158	1.60697	59.5786	1557
ERR414376	1.00785	59.5776	1141
SRR1491690	1.22323	59.5745	1178
SRR1462735	1.25956	59.5446	1213
SRR5275478	1.79568	59.5282	1395
SRR029698	0.982496	59.5271	514
SRR549619	1.27413	59.5127	1619
SRR1461921	1.2526	59.4859	1207
SRR1491619	1.28946	59.4818	1242
SRR1462611	1.2315	59.4787	1186
ERR1136848	0.994488	59.4674	961
ERR210621	1.19363	59.4406	1584
SRR1437830	1.15306	59.4272	1109
ERR1018221	1.04122	59.4272	1021
SRR1462440	1.14029	59.4169	1097
SRR1462059	1.25524	59.3983	1209
DRR042604	0.972761	59.3777	410
SRR5275437	1.44202	59.3726	1120
SRR1492572	1.27899	59.3674	1231
SRR539573	1.5449	59.3633	1489
SRR528329	1.52539	59.3417	1470
SRR5946789	1.1832	59.3396	1150
SRR528103	1.42184	59.3334	1371
SRR5950781	1.74297	59.2809	1694
SRR2726243	1.06685	59.2788	829
ERR589548	0.992665	59.2685	968
SRR531671	1.38992	59.2551	1639
SRR1492148	1.21878	59.2345	1174
SRR5165860	1.24342	59.2335	1225
ERR1018216	1.07156	59.1923	1050
ERR309889	0.980086	59.1902	238
SRR5327231	1.19587	59.0594	16805
SRR1490994	1.19345	59.0491	1148
SRR2726141	0.94513	59.045	734
SRR1482487	1.26349	59.0275	1217
SRR533749	1.24936	59.0254	1585
SRR5930508	0.970103	58.9986	942
SRR5813528	1.4687	58.9904	578
SRR5327226	1.19587	58.9708	16805
SRR5665159	1.9939	58.9564	1551
ERR209289	1.07294	58.945	1529
SRR2195850	1.35424	58.9316	1305
SRR341638	0.972544	58.9121	1276
SRR5946930	1.03702	58.909	1003
SRR5326366	1.20249	58.8884	16875
SRR5327223	1.19587	58.8863	16805
SRR5935775	1.0079	58.8709	979
SRR5327235	1.19587	58.8523	16805
SRR5327145	1.1856	58.8523	16687
SRR1438054	1.25934	58.8503	1213
SRR5327146	1.1856	58.8492	16687
SRR5326368	1.20249	58.8245	16875
SRR1462596	1.1777	58.8214	1134
SRR532551	1.54651	58.8152	1491
SRR413564	0.987967	58.8152	1066
SRR5946921	1.04145	58.7967	1010
SRR5936036	1.085	58.7884	1052
ERR975088	1.4376	58.7854	375
SRR5327148	1.1856	58.7792	16687
SRR5983485	1.51324	58.7771	1484
ERR1711647	1.62377	58.7678	1578
SRR528532	1.41488	58.7514	1365
SRR5327153	1.1856	58.7503	16687
SRR5326364	1.20249	58.7421	16875
SRR1491458	1.11151	58.74	1069
SRR5327232	1.19587	58.7318	16805
SRR5327233	1.19587	58.7235	16805
SRR5091514	1.03708	58.7225	673
SRR5327154	1.1856	58.7122	16687
SRR5326367	1.20249	58.7091	16875
SRR5327236	1.19587	58.705	16805
SRR5813543	1.31134	58.6937	959
SRR5327234	1.19587	58.6864	16805
SRR5327155	1.1856	58.6679	16687
SRR5327225	1.19587	58.6339	16805
ERR732924	1.00891	58.603	970
SRR1491105	1.15234	58.6009	1108
SRR5326365	1.20249	58.5989	16875
SRR5327224	1.19587	58.5937	16805
SRR5327227	1.19587	58.5927	16805
SRR528143	1.38294	58.5865	1334
SRR5327151	1.1856	58.5814	16687
SRR540943	1.40288	58.568	1353
SRR5326363	1.20249	58.568	16875
SRR4444875	1.06721	58.568	1026
SRR6028337	1.37209	58.5608	1323
SRR5327147	1.1856	58.5546	16687
SRR5327144	1.1856	58.535	16687
SRR5327229	1.19587	58.5185	16805
SRR5327149	1.1856	58.4959	16687
ERR260173	1.08916	58.4773	1047
SRR4893072	1.71866	58.4711	1678
ERR912009	0.941441	58.4639	917
SRR5327152	1.1856	58.4516	16687
SRR5327237	1.19587	58.4382	16805
SRR539597	1.27046	58.434	1620
SRR5327150	1.1856	58.4021	16687
SRR5327228	1.19587	58.3568	16805
SRR527976	1.42127	58.3537	1369
SRR1462725	1.2349	58.3382	1189
ERR748085	0.999948	58.3351	1077
ERR479570	0.999948	58.3351	1077
SRR6028342	1.35733	58.3248	1311
SRR5327230	1.19587	58.3042	16805
ERR260243	1.10435	58.2919	1062
SRR3313076	0.933982	58.2816	977
SRR528405	1.40605	58.2671	1356
SRR528008	1.40326	58.2033	1352
SRR5323398	1.26632	58.1981	17402
SRR5156090	1.01623	58.195	987
SRR6054521	1.75541	58.1404	1696
ERR321430	0.991501	58.1239	1301
SRR2145488	1.33574	58.0982	1285
SRR540683	1.21089	58.093	1545
SRR6075277	1.0412	58.0827	674
SRR5935883	1.186	58.0776	1151
ERR414428	0.967846	58.0529	1095
SRR5963490	0.892206	58.0374	693
SRR5323396	1.26632	58.0364	17402
SRR5548495	1.25481	58.0333	1150
SRR5813290	1.32524	58.0281	520
SRR2726241	1.02073	58.0096	793
ERR1711669	1.13772	57.9601	1109
SRR5323397	1.26632	57.957	17402
SRR1493079	1.21594	57.9416	1171
SRR5323399	1.26632	57.9395	17402
SRR5936115	1.03294	57.9272	1003
ERR414235	1.05548	57.923	1225
SRR5165809	1.17855	57.8973	1149
SRR642021	1.07045	57.8942	1031
SRR5327163	1.17174	57.8942	16660
DRR014176	1.3094	57.8757	1026
ERR1018193	0.933869	57.855	917
SRR6028397	1.60639	57.8499	1553
SRR5327172	1.17174	57.8427	16660
SRR1461770	1.23382	57.8396	1188
SRR5323400	1.26632	57.8272	17402
SRR5327160	1.17174	57.8118	16660
DRR042633	0.963612	57.8035	571
SRR5323401	1.26632	57.7943	17402
SRR1449355	1.19797	57.7747	1154
SRR5359073	1.10357	57.7345	1140
SRR5327171	1.17174	57.7273	16660
SRR1461996	1.10587	57.7242	1064
SRR5327168	1.17174	57.7232	16660
SRR5327157	1.17174	57.7098	16660
SRR528340	1.32993	57.7098	1282
SRR545276	1.34091	57.6706	1293
SRR1461839	1.18222	57.6706	1137
SRR5947046	1.11074	57.6603	1203
SRR5327207	1.15362	57.6449	16511
SRR5813206	1.49154	57.6408	585
SRR5327279	1.1578	57.6325	16646
ERR1190968	0.951548	57.6263	925
SRR5950768	1.55777	57.6253	1517
SRR5327179	1.17904	57.616	16883
SRR5327256	1.16412	57.5913	16712
SRR5327159	1.17174	57.5851	16660
SRR5327194	1.14737	57.5676	16471
ERR480692	0.959264	57.5655	1221
SRR5950713	0.999135	57.5573	969
SRR539590	1.18567	57.5552	1505
SRR5327185	1.17904	57.5511	16883
SRR5327288	1.1578	57.546	16646
ERR1136812	0.903879	57.5346	873
SRR5327280	1.1578	57.5089	16646
SRR5327243	1.16412	57.5068	16712
SRR5127668	1.29817	57.4976	1269
SRR5327165	1.17174	57.4811	16660
SRR5327199	1.14737	57.479	16471
SRR5327200	1.14737	57.4636	16471
SRR5327164	1.17174	57.4636	16660
SRR5327217	1.15362	57.4584	16511
SRR4481706	0.997589	57.4584	959
SRR5326373	1.1624	57.4553	16692
SRR5327287	1.1578	57.446	16646
SRR5327289	1.1578	57.4368	16646
SRR5327283	1.1578	57.4368	16646
SRR5327178	1.17904	57.4357	16883
SRR5327284	1.1578	57.4234	16646
ERR911971	1.01547	57.4234	988
SRR5327192	1.14737	57.4193	16471
SRR5165629	1.16061	57.4182	1141
SRR527917	1.39427	57.4069	1344
ERR1293914	0.949869	57.4048	1000
SRR413733	0.942812	57.4038	1017
SRR5327210	1.15362	57.3853	16511
SRR5327161	1.17174	57.3842	16660
SRR5327208	1.15362	57.3811	16511
SRR5327156	1.17174	57.3811	16660
SRR5327167	1.17174	57.3791	16660
SRR5327216	1.15362	57.376	16511
SRR5327205	1.14737	57.376	16471
SRR5327286	1.1578	57.3739	16646
SRR5327189	1.14737	57.3708	16471
SRR5327187	1.14737	57.3698	16471
SRR5327169	1.17174	57.3667	16660
SRR5327191	1.14737	57.3626	16471
SRR5327240	1.16412	57.3605	16712
SRR5327209	1.15362	57.3585	16511
SRR5327221	1.15362	57.3523	16511
SRR2726601	1.00396	57.3492	780
SRR533901	1.37559	57.3461	1327
SRR5327204	1.14737	57.3379	16471
SRR5327277	1.1578	57.3358	16646
SRR5327278	1.1578	57.3327	16646
SRR5327238	1.16412	57.3286	16712
SRR5327203	1.14737	57.3204	16471
SRR5327255	1.16412	57.3173	16712
SRR5327253	1.16412	57.3131	16712
SRR5327184	1.17904	57.309	16883
SRR5323771	1.10556	57.3018	15581
SRR5327158	1.17174	57.2987	16660
SRR5327220	1.15362	57.2843	16511
SRR5327282	1.1578	57.2822	16646
SRR5327251	1.16412	57.2781	16712
SRR5327241	1.16412	57.2781	16712
SRR5327201	1.14737	57.2781	16471
SRR5165627	1.18717	57.2761	1163
SRR330070	0.961685	57.2709	14451
SRR5327162	1.17174	57.2688	16660
SRR5327222	1.15362	57.2647	16511
SRR5327250	1.16412	57.2627	16712
SRR5327281	1.1578	57.2585	16646
SRR5327215	1.15362	57.2565	16511
SRR5327183	1.17904	57.2544	16883
SRR5327211	1.15362	57.2534	16511
SRR5327182	1.17904	57.2493	16883
SRR5327257	1.16412	57.239	16712
SRR5327242	1.16412	57.2173	16712
SRR5327166	1.17174	57.2132	16660
SRR5327219	1.15362	57.2111	16511
SRR5327247	1.16412	57.2081	16712
SRR5327170	1.17174	57.207	16660
SRR5327244	1.16412	57.2008	16712
SRR5327252	1.16412	57.1988	16712
SRR528435	1.36931	57.1967	1320
SRR5327245	1.16412	57.1916	16712
SRR5327213	1.15362	57.1875	16511
SRR5327186	1.17904	57.1761	16883
SRR5327206	1.15362	57.1751	16511
SRR5327193	1.14737	57.1689	16471
SRR5935838	1.495	57.1617	1450
SRR5327249	1.16412	57.1493	16712
SRR5326372	1.1624	57.1421	16692
SRR5327292	1.14151	57.1298	16391
SRR5327254	1.16412	57.1298	16712
SRR5327248	1.16412	57.1287	16712
SRR5327202	1.14737	57.1164	16471
SRR5327246	1.16412	57.1071	16712
ERR688571	0.892433	57.105	905
SRR5327190	1.14737	57.1009	16471
SRR5327212	1.15362	57.0999	16511
SRR5327196	1.14737	57.0968	16471
ERR414263	0.976016	57.0916	1120
SRR5327181	1.17904	57.0834	16883
SRR5327180	1.17904	57.0824	16883
SRR1491190	1.07814	57.0803	1037
SRR6054518	1.40067	57.0782	1354
SRR5327188	1.14737	57.0679	16471
SRR5327214	1.15362	57.037	16511
SRR6066080	1.07041	57.0298	693
SRR5327198	1.14737	57.0257	16471
SRR5323407	1.37126	57.0154	18366
SRR5936066	1.0474	56.9732	1016
SRR6028484	1.30452	56.968	1259
ERR1190897	0.944202	56.9598	921
SRR5327285	1.1578	56.9495	16646
SRR5323402	1.37126	56.9392	18366
ERR504984	1.13151	56.934	1456
SRR4783461	1.16804	56.9186	752
ERR748081	0.937372	56.9072	1030
SRR5327195	1.14737	56.8969	16471
SRR4481704	1.0318	56.8928	992
SRR5323405	1.37126	56.8701	18366
SRR533736	1.35161	56.864	1303
SRR5813335	1.26024	56.8588	493
SRR5327295	1.14151	56.8073	16391
SRR5327218	1.15362	56.7929	16511
SRR5323411	1.37126	56.7918	18366
SRR5327197	1.14737	56.7784	16471
SRR549480	1.38189	56.7681	1333
SRR5327291	1.14151	56.7671	16391
SRR5327294	1.14151	56.764	16391
SRR5327239	1.16412	56.7455	16712
SRR5323376	1.41513	56.7372	18602
ERR321202	1.08002	56.7311	1398
ERR011227	1.08002	56.7311	1398
SRR5327304	1.14151	56.7197	16391
SRR5327267	1.13802	56.7135	16485
ERR1137518	0.930758	56.6837	1142
SRR5327302	1.14151	56.6713	16391
ERR843971	1.49234	56.6713	582
[truncated: 882 more rows]

## Sheet: T4
SRA_ID	Alignment_mean_read_depth	Percent_genome_coverage	Mapped_reads
ERR2029811	11.3404	86.4745	7731
ERR2029884	11.6819	86.2057	7956
ERR2001076	4.46205	81.9897	3040
ERR2001083	4.43201	81.5231	3022
ERR2030049	5.31946	80.2324	3623
ERR2029976	5.36435	80.217	3651
SRR1518987	11.1337	75.4249	7850
SRR1518984	4.72134	68.2871	3326
ERR1305902	2.0985	67.4997	3560
SRR5946619	1.67994	65.9982	2841
ERR453546	1.4227	62.9782	652
SRR2090083	1.09483	62.4897	22073
SRR2090071	1.09679	62.3399	22122
ERR1190852	1.23083	62.0995	2085
SRR4305496	1.64809	62.0747	2777
SRR3744915	1.34066	55.4431	1218
SRR5190303	0.933986	51.7853	1046
