# Supplementary material for: A Novel Group of Promiscuous Podophages Infecting Diverse Gammaproteobacteria from River Communities Exhibits Dynamic Intergenus Host Adaptation
Source: mSystems. 2021 Feb 2;6(1):e00773-20. doi: 10.1128/mSystems.00773-20 (PMC7857530; doi:10.1128/mSystems.00773-20)
Supplement: DATA SET S4 [file mSystems.00773-20-sd004.xlsx]

## Sheet: Atoyac1_EOP
*Atoyac1vsSR91 (Pseudomonas)	EOP in SR91			EOP in XS2-2
Sequential propagation	0	5	10	0	5	10
Replicate lineage 1	0.0504587	0.57971	0.493827	0.0665138	0.195652	0.135802
Replicate lineage 1	0.062844	0.543478	0.679012	0.0697248	0.246377	0.203704
Replicate lineage 1	0.0636842	0.543478	0.432099	0.0619266	0.181159	0.253086
Replicate lineage 1	0.0536697	0.471014	0.308642	0.0591743	0.210145	0.222222
Replicate lineage 1	0.0449541	0.427536	0.864198	0.0490826	0.23913	0.17284
Replicate lineage 2	NA	0.349794	0.748503	NA	0.164609	0.179641
Replicate lineage 2	NA	0.37037	0.628743	NA	0.298354	0.239521
Replicate lineage 2	NA	0.401235	0.898204	NA	0.195473	0.269461
Replicate lineage 2	NA	0.432099	0.449102	NA	0.257202	0.299401
Replicate lineage 2	NA	0.37037	0.449102	NA	0.195473	0.299401
Replicate lineage 3	NA	0.343511	0.3125	NA	0.206107	0.28125
Replicate lineage 3	NA	0.19084	0.65625	NA	0.259542	0.21875
Replicate lineage 3	NA	0.152672	0.1875	NA	0.137405	0.25
Replicate lineage 3	NA	0.19084	0.1875	NA	0.251908	0.15625
Replicate lineage 3	NA	0.312977	0.34375	NA	0.221374	0.1875
*Atoyac1vsXS2-2 (Yersinia)	EOP in SR91		EOP in XS2-2
Sequential propagation	0	10	0	10
Replicate lineage 1	0.0504587	0.208831	0.0665138	0.149165
Replicate lineage 1	0.062844	0.167064	0.0697248	0.167064
Replicate lineage 1	0.0636842	0.119332	0.0619266	0.143198
Replicate lineage 1	0.0536697	0.178998	0.0591743	0.161098
Replicate lineage 1	0.0449541	0.149165	0.0490826	0.167064
Replicate lineage 2	NA	0.121556	NA	0.210697
Replicate lineage 2	NA	0.145867	NA	0.194489
Replicate lineage 2	NA	0.170178	NA	0.178282
Replicate lineage 2	NA	0.12966	NA	0.202593
Replicate lineage 2	NA	0.12966	NA	0.218801
Replicate lineage 3	NA	0.266904	NA	0.235765
Replicate lineage 3	NA	0.235765	NA	0.209075
Replicate lineage 3	NA	0.289146	NA	0.266904
Replicate lineage 3	NA	0.200178	NA	0.226868
Replicate lineage 3	NA	0.262456	NA	0.231317
**Atoyac1vs XS2-2 > SR91 > XB1-6 (Yersinia/Pseudomonas/Aeromonas)	EOP in SR91			EOP in XS2-2
Sequential propagation	0	5	10	0	5	10
Replicate lineage 1	0.0504587	0.34904	0.307692	0.0665138	0.200698	0.25
Replicate lineage 1	0.062844	0.375218	0.269231	0.0697248	0.253054	0.230769
Replicate lineage 1	0.0636842	0.21815	0.269231	0.0619266	0.279232	0.242308
Replicate lineage 1	0.0536697	0.244328	0.384615	0.0591743	0.183246	0.215385
Replicate lineage 1	0.0449541	0.287958	0.230769	0.0490826	0.165794	0.261538
Replicate lineage 2	NA	0.27907	0.324675	NA	0.174419	0.227273
Replicate lineage 2	NA	0.337209	0.194805	NA	0.197674	0.227273
Replicate lineage 2	NA	0.186047	0.357143	NA	0.127907	0.214286
Replicate lineage 2	NA	0.209302	0.584416	NA	0.151163	0.217532
Replicate lineage 2	NA	0.174419	0.25974	NA	0.162791	0.211039
Replicate lineage 3	NA	0.18595	0.326087	NA	0.239669	0.199275
Replicate lineage 3	NA	0.247934	0.326087	NA	0.22314	0.289855
Replicate lineage 3	NA	0.219008	0.362319	NA	0.202479	0.271739
Replicate lineage 3	NA	0.289256	0.57971	NA	0.272727	0.307971
Replicate lineage 3	NA	0.322314	0.289855	NA	0.214876	0.253623
EOPs showing were estimated regarding Aeromonas strain XB1-6
All differences of PFUs showing are regarding Aeromonas strain XB1-6; indicating the number of times fewer plaques are produced in the other hosts than in Aeromonas
Five technical replicates were evaluated by each replicate lineage
NA: Not Applicable
* Scheme propagation using a single host (Pseudomonas or Yersinia)
** Scheme propagation using multiple hosts cyclically (Pseudomonas > Yersinia > Aeromonas)

## Sheet: Atoyac23_EOP
*Atoyac23vsSR91 (Pseudomonas)	EOP in SR91			EOP in XS2-2
Sequential propagation	0	5	10	0	5	10
Replica lineage 1	0.0382166	0.61899	1.64286	0.187898	0.715144	0.428571
Replica lineage 1	0.0318471	0.534856	2.14286	0.197452	0.606971	0.642857
Replica lineage 1	0.0477707	0.667067	0.928571	0.226115	0.498798	0.285714
Replica lineage 1	0.0700637	0.552885	1.78571	0.238854	0.534856	0.5
Replica lineage 1	0.022293	0.570913	1.28571	0.181529	0.637019	0.357143
Replica lineage 2	NA	0.202593	1.92308	NA	0.461912	0.641026
Replica lineage 2	NA	0.153971	2.05128	NA	0.388979	0.384615
Replica lineage 2	NA	0.0972447	1.28205	NA	0.332253	0.641026
Replica lineage 2	NA	0.218801	1.66667	NA	0.518639	1.02564
Replica lineage 2	NA	0.121556	1.79487	NA	0.421394	0.769231
Replica lineage 3	NA	0.343284	1.04167	NA	0.462687	0.390625
Replica lineage 3	NA	0.480597	1.35417	NA	0.373134	0.3125
Replica lineage 3	NA	0.444776	1.40625	NA	0.40597	0.546875
Replica lineage 3	NA	0.307463	1.53646	NA	0.325373	0.78125
Replica lineage 3	NA	0.462687	1.69271	NA	0.41194	0.598958
*Atoyac23vsXS2-2 (Yersinia)	EOP in SR91		EOP in XS2-2
Sequential propagation	0	10	0	10
Replica lineage 1	0.0382166	N-q	0.187898	0.222868
Replica lineage 1	0.0318471	N-q	0.197452	0.249516
Replica lineage 1	0.0477707	N-q	0.226115	0.203488
Replica lineage 1	0.0700637	N-q	0.238854	0.266473
Replica lineage 1	0.022293	N-q	0.181529	0.281008
Replica lineage 2	NA	N-q	NA	0.214765
Replica lineage 2	NA	N-q	NA	0.241611
Replica lineage 2	NA	N-q	NA	0.187919
Replica lineage 2	NA	N-q	NA	0.194631
Replica lineage 2	NA	N-q	NA	0.204698
Replica lineage 3	NA	N-q	NA	0.32287
Replica lineage 3	NA	N-q	NA	0.29148
Replica lineage 3	NA	N-q	NA	0.29148
Replica lineage 3	NA	N-q	NA	0.264574
Replica lineage 3	NA	N-q	NA	0.210762
**Atoyac23vs XS2-2 > SR91 > XB1-6 (Yersinia-Pseudomonas-Aeromonas)	EOP in SR91			EOP in XS2-2
Sequential propagation	0	5	10	0	5	10
Replica lineage 1	0.0382166	0.21815	0.3	0.187898	0.47993	0.7
Replica lineage 1	0.0318471	0.209424	0.4	0.197452	0.5032	0.2
Replica lineage 1	0.0477707	0.229785	0.3	0.226115	0.491565	0.3
Replica lineage 1	0.0700637	0.279232	0.2	0.238854	0.450844	0.3
Replica lineage 1	0.022293	0.189063	0.3	0.181529	0.47993	0.6
Replica lineage 2	NA	0.244755	0.294118	NA	0.384615	0.529412
Replica lineage 2	NA	0.13986	0.294118	NA	0.524476	0.294118
Replica lineage 2	NA	0.174825	0.235294	NA	0.244755	0.176471
Replica lineage 2	NA	0.244755	0.352941	NA	0.34965	0.352941
Replica lineage 2	NA	0.13986	0.352941	NA	0.314685	0.529412
Replica lineage 3	NA	0.619048	1.6	NA	0.47619	0.766667
Replica lineage 3	NA	0.52381	1.26667	NA	0.666667	1
Replica lineage 3	NA	0.47619	1.76667	NA	0.380952	0.533333
Replica lineage 3	NA	0.666667	1.4	NA	0.285714	0.5
Replica lineage 3	NA	0.857143	1.23333	NA	0.52381	0.5
EOPs showing were estimated regarding Aeromonas strain XB1-6
All differences of PFUs showing are regarding Aeromonas strain XB1-6; indicating the number of times fewer plaques are produced in the other hosts than in Aeromonas
Five technical replicates were evaluated by each replica lineage
NA: Not Applicable
N-q: Not quantifiable; plate forming units was not observed, only spots of lysis
* Scheme propagation using a single host (Pseudomonas or Yersinia)
** Scheme propagation using multiple hosts cyclically (Pseudomonas > Yersinia > Aeromonas)

## Sheet: Data_Frame
Phage	Propagation_scheme	Lineage	Time	Host	EOP
Atoyac1	Pseudomonas	1	0	Pseudomonas	0.0504587
Atoyac1	Pseudomonas	1	0	Pseudomonas	0.062844
Atoyac1	Pseudomonas	1	0	Pseudomonas	0.0636842
Atoyac1	Pseudomonas	1	0	Pseudomonas	0.0536697
Atoyac1	Pseudomonas	1	0	Pseudomonas	0.0449541
Atoyac1	Pseudomonas	1	5	Pseudomonas	0.57971
Atoyac1	Pseudomonas	1	5	Pseudomonas	0.543478
Atoyac1	Pseudomonas	1	5	Pseudomonas	0.543478
Atoyac1	Pseudomonas	1	5	Pseudomonas	0.471014
Atoyac1	Pseudomonas	1	5	Pseudomonas	0.427536
Atoyac1	Pseudomonas	1	10	Pseudomonas	0.493827
Atoyac1	Pseudomonas	1	10	Pseudomonas	0.679012
Atoyac1	Pseudomonas	1	10	Pseudomonas	0.432099
Atoyac1	Pseudomonas	1	10	Pseudomonas	0.308642
Atoyac1	Pseudomonas	1	10	Pseudomonas	0.864198
Atoyac1	Pseudomonas	2	0	Pseudomonas	0.0504587
Atoyac1	Pseudomonas	2	0	Pseudomonas	0.062844
Atoyac1	Pseudomonas	2	0	Pseudomonas	0.0636842
Atoyac1	Pseudomonas	2	0	Pseudomonas	0.0536697
Atoyac1	Pseudomonas	2	0	Pseudomonas	0.0449541
Atoyac1	Pseudomonas	2	5	Pseudomonas	0.349794
Atoyac1	Pseudomonas	2	5	Pseudomonas	0.37037
Atoyac1	Pseudomonas	2	5	Pseudomonas	0.401235
Atoyac1	Pseudomonas	2	5	Pseudomonas	0.432099
Atoyac1	Pseudomonas	2	5	Pseudomonas	0.37037
Atoyac1	Pseudomonas	2	10	Pseudomonas	0.748503
Atoyac1	Pseudomonas	2	10	Pseudomonas	0.628743
Atoyac1	Pseudomonas	2	10	Pseudomonas	0.898204
Atoyac1	Pseudomonas	2	10	Pseudomonas	0.449102
Atoyac1	Pseudomonas	2	10	Pseudomonas	0.449102
Atoyac1	Pseudomonas	3	0	Pseudomonas	0.0504587
Atoyac1	Pseudomonas	3	0	Pseudomonas	0.062844
Atoyac1	Pseudomonas	3	0	Pseudomonas	0.0636842
Atoyac1	Pseudomonas	3	0	Pseudomonas	0.0536697
Atoyac1	Pseudomonas	3	0	Pseudomonas	0.0449541
Atoyac1	Pseudomonas	3	5	Pseudomonas	0.343511
Atoyac1	Pseudomonas	3	5	Pseudomonas	0.19084
Atoyac1	Pseudomonas	3	5	Pseudomonas	0.152672
Atoyac1	Pseudomonas	3	5	Pseudomonas	0.19084
Atoyac1	Pseudomonas	3	5	Pseudomonas	0.312977
Atoyac1	Pseudomonas	3	10	Pseudomonas	0.3125
Atoyac1	Pseudomonas	3	10	Pseudomonas	0.65625
Atoyac1	Pseudomonas	3	10	Pseudomonas	0.1875
Atoyac1	Pseudomonas	3	10	Pseudomonas	0.1875
Atoyac1	Pseudomonas	3	10	Pseudomonas	0.34375
Atoyac1	Pseudomonas	1	0	Yersinia	0.0665138
Atoyac1	Pseudomonas	1	0	Yersinia	0.0697248
Atoyac1	Pseudomonas	1	0	Yersinia	0.0619266
Atoyac1	Pseudomonas	1	0	Yersinia	0.0591743
Atoyac1	Pseudomonas	1	0	Yersinia	0.0490826
Atoyac1	Pseudomonas	1	5	Yersinia	0.195652
Atoyac1	Pseudomonas	1	5	Yersinia	0.246377
Atoyac1	Pseudomonas	1	5	Yersinia	0.181159
Atoyac1	Pseudomonas	1	5	Yersinia	0.210145
Atoyac1	Pseudomonas	1	5	Yersinia	0.23913
Atoyac1	Pseudomonas	1	10	Yersinia	0.135802
Atoyac1	Pseudomonas	1	10	Yersinia	0.203704
Atoyac1	Pseudomonas	1	10	Yersinia	0.253086
Atoyac1	Pseudomonas	1	10	Yersinia	0.222222
Atoyac1	Pseudomonas	1	10	Yersinia	0.17284
Atoyac1	Pseudomonas	2	0	Yersinia	0.0665138
Atoyac1	Pseudomonas	2	0	Yersinia	0.0697248
Atoyac1	Pseudomonas	2	0	Yersinia	0.0619266
Atoyac1	Pseudomonas	2	0	Yersinia	0.0591743
Atoyac1	Pseudomonas	2	0	Yersinia	0.0490826
Atoyac1	Pseudomonas	2	5	Yersinia	0.164609
Atoyac1	Pseudomonas	2	5	Yersinia	0.298354
Atoyac1	Pseudomonas	2	5	Yersinia	0.195473
Atoyac1	Pseudomonas	2	5	Yersinia	0.257202
Atoyac1	Pseudomonas	2	5	Yersinia	0.195473
Atoyac1	Pseudomonas	2	10	Yersinia	0.179641
Atoyac1	Pseudomonas	2	10	Yersinia	0.239521
Atoyac1	Pseudomonas	2	10	Yersinia	0.269461
Atoyac1	Pseudomonas	2	10	Yersinia	0.299401
Atoyac1	Pseudomonas	2	10	Yersinia	0.299401
Atoyac1	Pseudomonas	3	0	Yersinia	0.0665138
Atoyac1	Pseudomonas	3	0	Yersinia	0.0697248
Atoyac1	Pseudomonas	3	0	Yersinia	0.0619266
Atoyac1	Pseudomonas	3	0	Yersinia	0.0591743
Atoyac1	Pseudomonas	3	0	Yersinia	0.0490826
Atoyac1	Pseudomonas	3	5	Yersinia	0.206107
Atoyac1	Pseudomonas	3	5	Yersinia	0.259542
Atoyac1	Pseudomonas	3	5	Yersinia	0.137405
Atoyac1	Pseudomonas	3	5	Yersinia	0.251908
Atoyac1	Pseudomonas	3	5	Yersinia	0.221374
Atoyac1	Pseudomonas	3	10	Yersinia	0.28125
Atoyac1	Pseudomonas	3	10	Yersinia	0.21875
Atoyac1	Pseudomonas	3	10	Yersinia	0.25
Atoyac1	Pseudomonas	3	10	Yersinia	0.15625
Atoyac1	Pseudomonas	3	10	Yersinia	0.1875
Atoyac1	Yersinia	1	0	Pseudomonas	0.0504587
Atoyac1	Yersinia	1	0	Pseudomonas	0.062844
Atoyac1	Yersinia	1	0	Pseudomonas	0.0636842
Atoyac1	Yersinia	1	0	Pseudomonas	0.0536697
Atoyac1	Yersinia	1	0	Pseudomonas	0.0449541
Atoyac1	Yersinia	1	10	Pseudomonas	0.208831
Atoyac1	Yersinia	1	10	Pseudomonas	0.167064
Atoyac1	Yersinia	1	10	Pseudomonas	0.119332
Atoyac1	Yersinia	1	10	Pseudomonas	0.178998
Atoyac1	Yersinia	1	10	Pseudomonas	0.149165
Atoyac1	Yersinia	2	0	Pseudomonas	0.0504587
Atoyac1	Yersinia	2	0	Pseudomonas	0.062844
Atoyac1	Yersinia	2	0	Pseudomonas	0.0636842
Atoyac1	Yersinia	2	0	Pseudomonas	0.0536697
Atoyac1	Yersinia	2	0	Pseudomonas	0.0449541
Atoyac1	Yersinia	2	10	Pseudomonas	0.121556
Atoyac1	Yersinia	2	10	Pseudomonas	0.145867
Atoyac1	Yersinia	2	10	Pseudomonas	0.170178
Atoyac1	Yersinia	2	10	Pseudomonas	0.12966
Atoyac1	Yersinia	2	10	Pseudomonas	0.12966
Atoyac1	Yersinia	3	0	Pseudomonas	0.0504587
Atoyac1	Yersinia	3	0	Pseudomonas	0.062844
Atoyac1	Yersinia	3	0	Pseudomonas	0.0636842
Atoyac1	Yersinia	3	0	Pseudomonas	0.0536697
Atoyac1	Yersinia	3	0	Pseudomonas	0.0449541
Atoyac1	Yersinia	3	10	Pseudomonas	0.266904
Atoyac1	Yersinia	3	10	Pseudomonas	0.235765
Atoyac1	Yersinia	3	10	Pseudomonas	0.289146
Atoyac1	Yersinia	3	10	Pseudomonas	0.200178
Atoyac1	Yersinia	3	10	Pseudomonas	0.262456
Atoyac1	Yersinia	1	0	Yersinia	0.0665138
Atoyac1	Yersinia	1	0	Yersinia	0.0697248
Atoyac1	Yersinia	1	0	Yersinia	0.0619266
Atoyac1	Yersinia	1	0	Yersinia	0.0591743
Atoyac1	Yersinia	1	0	Yersinia	0.0490826
Atoyac1	Yersinia	1	10	Yersinia	0.149165
Atoyac1	Yersinia	1	10	Yersinia	0.167064
Atoyac1	Yersinia	1	10	Yersinia	0.143198
Atoyac1	Yersinia	1	10	Yersinia	0.161098
Atoyac1	Yersinia	1	10	Yersinia	0.167064
Atoyac1	Yersinia	2	0	Yersinia	0.0665138
Atoyac1	Yersinia	2	0	Yersinia	0.0697248
Atoyac1	Yersinia	2	0	Yersinia	0.0619266
Atoyac1	Yersinia	2	0	Yersinia	0.0591743
Atoyac1	Yersinia	2	0	Yersinia	0.0490826
Atoyac1	Yersinia	2	10	Yersinia	0.210697
Atoyac1	Yersinia	2	10	Yersinia	0.194489
Atoyac1	Yersinia	2	10	Yersinia	0.178282
Atoyac1	Yersinia	2	10	Yersinia	0.202593
Atoyac1	Yersinia	2	10	Yersinia	0.218801
Atoyac1	Yersinia	3	0	Yersinia	0.0665138
Atoyac1	Yersinia	3	0	Yersinia	0.0697248
Atoyac1	Yersinia	3	0	Yersinia	0.0619266
Atoyac1	Yersinia	3	0	Yersinia	0.0591743
Atoyac1	Yersinia	3	0	Yersinia	0.0490826
Atoyac1	Yersinia	3	10	Yersinia	0.235765
Atoyac1	Yersinia	3	10	Yersinia	0.209075
Atoyac1	Yersinia	3	10	Yersinia	0.266904
Atoyac1	Yersinia	3	10	Yersinia	0.226868
Atoyac1	Yersinia	3	10	Yersinia	0.231317
Atoyac1	Sequential	1	0	Pseudomonas	0.0504587
Atoyac1	Sequential	1	0	Pseudomonas	0.062844
Atoyac1	Sequential	1	0	Pseudomonas	0.0636842
Atoyac1	Sequential	1	0	Pseudomonas	0.0536697
Atoyac1	Sequential	1	0	Pseudomonas	0.0449541
Atoyac1	Sequential	1	5	Pseudomonas	0.34904
Atoyac1	Sequential	1	5	Pseudomonas	0.375218
Atoyac1	Sequential	1	5	Pseudomonas	0.21815
Atoyac1	Sequential	1	5	Pseudomonas	0.244328
Atoyac1	Sequential	1	5	Pseudomonas	0.287958
Atoyac1	Sequential	1	10	Pseudomonas	0.307692
Atoyac1	Sequential	1	10	Pseudomonas	0.269231
Atoyac1	Sequential	1	10	Pseudomonas	0.269231
Atoyac1	Sequential	1	10	Pseudomonas	0.384615
Atoyac1	Sequential	1	10	Pseudomonas	0.230769
Atoyac1	Sequential	2	0	Pseudomonas	0.0504587
Atoyac1	Sequential	2	0	Pseudomonas	0.062844
Atoyac1	Sequential	2	0	Pseudomonas	0.0636842
Atoyac1	Sequential	2	0	Pseudomonas	0.0536697
Atoyac1	Sequential	2	0	Pseudomonas	0.0449541
Atoyac1	Sequential	2	5	Pseudomonas	0.27907
Atoyac1	Sequential	2	5	Pseudomonas	0.337209
Atoyac1	Sequential	2	5	Pseudomonas	0.186047
Atoyac1	Sequential	2	5	Pseudomonas	0.209302
Atoyac1	Sequential	2	5	Pseudomonas	0.174419
Atoyac1	Sequential	2	10	Pseudomonas	0.324675
Atoyac1	Sequential	2	10	Pseudomonas	0.194805
Atoyac1	Sequential	2	10	Pseudomonas	0.357143
Atoyac1	Sequential	2	10	Pseudomonas	0.584416
Atoyac1	Sequential	2	10	Pseudomonas	0.25974
Atoyac1	Sequential	3	0	Pseudomonas	0.0504587
Atoyac1	Sequential	3	0	Pseudomonas	0.062844
Atoyac1	Sequential	3	0	Pseudomonas	0.0636842
Atoyac1	Sequential	3	0	Pseudomonas	0.0536697
Atoyac1	Sequential	3	0	Pseudomonas	0.0449541
Atoyac1	Sequential	3	5	Pseudomonas	0.18595
Atoyac1	Sequential	3	5	Pseudomonas	0.247934
Atoyac1	Sequential	3	5	Pseudomonas	0.219008
Atoyac1	Sequential	3	5	Pseudomonas	0.289256
Atoyac1	Sequential	3	5	Pseudomonas	0.322314
Atoyac1	Sequential	3	10	Pseudomonas	0.326087
Atoyac1	Sequential	3	10	Pseudomonas	0.326087
Atoyac1	Sequential	3	10	Pseudomonas	0.362319
Atoyac1	Sequential	3	10	Pseudomonas	0.57971
Atoyac1	Sequential	3	10	Pseudomonas	0.289855
Atoyac1	Sequential	1	0	Yersinia	0.0665138
Atoyac1	Sequential	1	0	Yersinia	0.0697248
Atoyac1	Sequential	1	0	Yersinia	0.0619266
Atoyac1	Sequential	1	0	Yersinia	0.0591743
Atoyac1	Sequential	1	0	Yersinia	0.0490826
Atoyac1	Sequential	1	5	Yersinia	0.200698
Atoyac1	Sequential	1	5	Yersinia	0.253054
Atoyac1	Sequential	1	5	Yersinia	0.279232
Atoyac1	Sequential	1	5	Yersinia	0.183246
Atoyac1	Sequential	1	5	Yersinia	0.165794
Atoyac1	Sequential	1	10	Yersinia	0.25
Atoyac1	Sequential	1	10	Yersinia	0.230769
Atoyac1	Sequential	1	10	Yersinia	0.242308
Atoyac1	Sequential	1	10	Yersinia	0.215385
Atoyac1	Sequential	1	10	Yersinia	0.261538
Atoyac1	Sequential	2	0	Yersinia	0.0665138
Atoyac1	Sequential	2	0	Yersinia	0.0697248
Atoyac1	Sequential	2	0	Yersinia	0.0619266
Atoyac1	Sequential	2	0	Yersinia	0.0591743
Atoyac1	Sequential	2	0	Yersinia	0.0490826
Atoyac1	Sequential	2	5	Yersinia	0.174419
Atoyac1	Sequential	2	5	Yersinia	0.197674
Atoyac1	Sequential	2	5	Yersinia	0.127907
Atoyac1	Sequential	2	5	Yersinia	0.151163
Atoyac1	Sequential	2	5	Yersinia	0.162791
Atoyac1	Sequential	2	10	Yersinia	0.227273
Atoyac1	Sequential	2	10	Yersinia	0.227273
Atoyac1	Sequential	2	10	Yersinia	0.214286
Atoyac1	Sequential	2	10	Yersinia	0.217532
Atoyac1	Sequential	2	10	Yersinia	0.211039
Atoyac1	Sequential	3	0	Yersinia	0.0665138
Atoyac1	Sequential	3	0	Yersinia	0.0697248
Atoyac1	Sequential	3	0	Yersinia	0.0619266
Atoyac1	Sequential	3	0	Yersinia	0.0591743
Atoyac1	Sequential	3	0	Yersinia	0.0490826
Atoyac1	Sequential	3	5	Yersinia	0.239669
Atoyac1	Sequential	3	5	Yersinia	0.22314
Atoyac1	Sequential	3	5	Yersinia	0.202479
Atoyac1	Sequential	3	5	Yersinia	0.272727
Atoyac1	Sequential	3	5	Yersinia	0.214876
Atoyac1	Sequential	3	10	Yersinia	0.199275
Atoyac1	Sequential	3	10	Yersinia	0.289855
Atoyac1	Sequential	3	10	Yersinia	0.271739
Atoyac1	Sequential	3	10	Yersinia	0.307971
Atoyac1	Sequential	3	10	Yersinia	0.253623
Atoyac23	Pseudomonas	1	0	Pseudomonas	0.0382166
Atoyac23	Pseudomonas	1	0	Pseudomonas	0.0318471
Atoyac23	Pseudomonas	1	0	Pseudomonas	0.0477707
Atoyac23	Pseudomonas	1	0	Pseudomonas	0.0700637
Atoyac23	Pseudomonas	1	0	Pseudomonas	0.022293
Atoyac23	Pseudomonas	1	5	Pseudomonas	0.61899
Atoyac23	Pseudomonas	1	5	Pseudomonas	0.534856
Atoyac23	Pseudomonas	1	5	Pseudomonas	0.667067
Atoyac23	Pseudomonas	1	5	Pseudomonas	0.552885
Atoyac23	Pseudomonas	1	5	Pseudomonas	0.570913
Atoyac23	Pseudomonas	1	10	Pseudomonas	1.64286
Atoyac23	Pseudomonas	1	10	Pseudomonas	2.14286
Atoyac23	Pseudomonas	1	10	Pseudomonas	0.928571
Atoyac23	Pseudomonas	1	10	Pseudomonas	1.78571
Atoyac23	Pseudomonas	1	10	Pseudomonas	1.28571
Atoyac23	Pseudomonas	2	0	Pseudomonas	0.0382166
Atoyac23	Pseudomonas	2	0	Pseudomonas	0.0318471
Atoyac23	Pseudomonas	2	0	Pseudomonas	0.0477707
Atoyac23	Pseudomonas	2	0	Pseudomonas	0.0700637
Atoyac23	Pseudomonas	2	0	Pseudomonas	0.022293
Atoyac23	Pseudomonas	2	5	Pseudomonas	0.202593
Atoyac23	Pseudomonas	2	5	Pseudomonas	0.153971
Atoyac23	Pseudomonas	2	5	Pseudomonas	0.0972447
Atoyac23	Pseudomonas	2	5	Pseudomonas	0.218801
Atoyac23	Pseudomonas	2	5	Pseudomonas	0.121556
Atoyac23	Pseudomonas	2	10	Pseudomonas	1.92308
Atoyac23	Pseudomonas	2	10	Pseudomonas	2.05128
Atoyac23	Pseudomonas	2	10	Pseudomonas	1.28205
Atoyac23	Pseudomonas	2	10	Pseudomonas	1.66667
Atoyac23	Pseudomonas	2	10	Pseudomonas	1.79487
Atoyac23	Pseudomonas	3	0	Pseudomonas	0.0382166
Atoyac23	Pseudomonas	3	0	Pseudomonas	0.0318471
Atoyac23	Pseudomonas	3	0	Pseudomonas	0.0477707
Atoyac23	Pseudomonas	3	0	Pseudomonas	0.0700637
Atoyac23	Pseudomonas	3	0	Pseudomonas	0.022293
Atoyac23	Pseudomonas	3	5	Pseudomonas	0.343284
Atoyac23	Pseudomonas	3	5	Pseudomonas	0.480597
Atoyac23	Pseudomonas	3	5	Pseudomonas	0.444776
Atoyac23	Pseudomonas	3	5	Pseudomonas	0.307463
Atoyac23	Pseudomonas	3	5	Pseudomonas	0.462687
Atoyac23	Pseudomonas	3	10	Pseudomonas	1.04167
Atoyac23	Pseudomonas	3	10	Pseudomonas	1.35417
Atoyac23	Pseudomonas	3	10	Pseudomonas	1.40625
Atoyac23	Pseudomonas	3	10	Pseudomonas	1.53646
Atoyac23	Pseudomonas	3	10	Pseudomonas	1.69271
Atoyac23	Pseudomonas	1	0	Yersinia	0.187898
Atoyac23	Pseudomonas	1	0	Yersinia	0.197452
Atoyac23	Pseudomonas	1	0	Yersinia	0.226115
Atoyac23	Pseudomonas	1	0	Yersinia	0.238854
Atoyac23	Pseudomonas	1	0	Yersinia	0.181529
Atoyac23	Pseudomonas	1	5	Yersinia	0.715144
Atoyac23	Pseudomonas	1	5	Yersinia	0.606971
Atoyac23	Pseudomonas	1	5	Yersinia	0.498798
Atoyac23	Pseudomonas	1	5	Yersinia	0.534856
Atoyac23	Pseudomonas	1	5	Yersinia	0.637019
Atoyac23	Pseudomonas	1	10	Yersinia	0.428571
Atoyac23	Pseudomonas	1	10	Yersinia	0.642857
Atoyac23	Pseudomonas	1	10	Yersinia	0.285714
Atoyac23	Pseudomonas	1	10	Yersinia	0.5
Atoyac23	Pseudomonas	1	10	Yersinia	0.357143
Atoyac23	Pseudomonas	2	0	Yersinia	0.187898
Atoyac23	Pseudomonas	2	0	Yersinia	0.197452
Atoyac23	Pseudomonas	2	0	Yersinia	0.226115
Atoyac23	Pseudomonas	2	0	Yersinia	0.238854
Atoyac23	Pseudomonas	2	0	Yersinia	0.181529
Atoyac23	Pseudomonas	2	5	Yersinia	0.461912
Atoyac23	Pseudomonas	2	5	Yersinia	0.388979
Atoyac23	Pseudomonas	2	5	Yersinia	0.332253
Atoyac23	Pseudomonas	2	5	Yersinia	0.518639
Atoyac23	Pseudomonas	2	5	Yersinia	0.421394
Atoyac23	Pseudomonas	2	10	Yersinia	0.641026
Atoyac23	Pseudomonas	2	10	Yersinia	0.384615
Atoyac23	Pseudomonas	2	10	Yersinia	0.641026
Atoyac23	Pseudomonas	2	10	Yersinia	1.02564
Atoyac23	Pseudomonas	2	10	Yersinia	0.769231
Atoyac23	Pseudomonas	3	0	Yersinia	0.187898
Atoyac23	Pseudomonas	3	0	Yersinia	0.197452
Atoyac23	Pseudomonas	3	0	Yersinia	0.226115
Atoyac23	Pseudomonas	3	0	Yersinia	0.238854
Atoyac23	Pseudomonas	3	0	Yersinia	0.181529
Atoyac23	Pseudomonas	3	5	Yersinia	0.462687
Atoyac23	Pseudomonas	3	5	Yersinia	0.373134
Atoyac23	Pseudomonas	3	5	Yersinia	0.40597
Atoyac23	Pseudomonas	3	5	Yersinia	0.325373
Atoyac23	Pseudomonas	3	5	Yersinia	0.41194
Atoyac23	Pseudomonas	3	10	Yersinia	0.390625
Atoyac23	Pseudomonas	3	10	Yersinia	0.3125
Atoyac23	Pseudomonas	3	10	Yersinia	0.546875
Atoyac23	Pseudomonas	3	10	Yersinia	0.78125
Atoyac23	Pseudomonas	3	10	Yersinia	0.598958
Atoyac23	Yersinia	1	0	Pseudomonas	0.0382166
Atoyac23	Yersinia	1	0	Pseudomonas	0.0318471
Atoyac23	Yersinia	1	0	Pseudomonas	0.0477707
Atoyac23	Yersinia	1	0	Pseudomonas	0.0700637
Atoyac23	Yersinia	1	0	Pseudomonas	0.022293
Atoyac23	Yersinia	1	10	Pseudomonas	NA
Atoyac23	Yersinia	1	10	Pseudomonas	NA
Atoyac23	Yersinia	1	10	Pseudomonas	NA
Atoyac23	Yersinia	1	10	Pseudomonas	NA
Atoyac23	Yersinia	1	10	Pseudomonas	NA
Atoyac23	Yersinia	2	0	Pseudomonas	0.0382166
Atoyac23	Yersinia	2	0	Pseudomonas	0.0318471
Atoyac23	Yersinia	2	0	Pseudomonas	0.0477707
Atoyac23	Yersinia	2	0	Pseudomonas	0.0700637
Atoyac23	Yersinia	2	0	Pseudomonas	0.022293
Atoyac23	Yersinia	2	10	Pseudomonas	NA
Atoyac23	Yersinia	2	10	Pseudomonas	NA
Atoyac23	Yersinia	2	10	Pseudomonas	NA
Atoyac23	Yersinia	2	10	Pseudomonas	NA
Atoyac23	Yersinia	2	10	Pseudomonas	NA
Atoyac23	Yersinia	3	0	Pseudomonas	0.0382166
Atoyac23	Yersinia	3	0	Pseudomonas	0.0318471
Atoyac23	Yersinia	3	0	Pseudomonas	0.0477707
Atoyac23	Yersinia	3	0	Pseudomonas	0.0700637
Atoyac23	Yersinia	3	0	Pseudomonas	0.022293
Atoyac23	Yersinia	3	10	Pseudomonas	NA
Atoyac23	Yersinia	3	10	Pseudomonas	NA
Atoyac23	Yersinia	3	10	Pseudomonas	NA
Atoyac23	Yersinia	3	10	Pseudomonas	NA
Atoyac23	Yersinia	3	10	Pseudomonas	NA
Atoyac23	Yersinia	1	0	Yersinia	0.187898
Atoyac23	Yersinia	1	0	Yersinia	0.197452
Atoyac23	Yersinia	1	0	Yersinia	0.226115
Atoyac23	Yersinia	1	0	Yersinia	0.238854
Atoyac23	Yersinia	1	0	Yersinia	0.181529
Atoyac23	Yersinia	1	10	Yersinia	0.222868
Atoyac23	Yersinia	1	10	Yersinia	0.249516
Atoyac23	Yersinia	1	10	Yersinia	0.203488
Atoyac23	Yersinia	1	10	Yersinia	0.266473
Atoyac23	Yersinia	1	10	Yersinia	0.281008
Atoyac23	Yersinia	2	0	Yersinia	0.187898
Atoyac23	Yersinia	2	0	Yersinia	0.197452
Atoyac23	Yersinia	2	0	Yersinia	0.226115
Atoyac23	Yersinia	2	0	Yersinia	0.238854
Atoyac23	Yersinia	2	0	Yersinia	0.181529
Atoyac23	Yersinia	2	10	Yersinia	0.214765
Atoyac23	Yersinia	2	10	Yersinia	0.241611
Atoyac23	Yersinia	2	10	Yersinia	0.187919
Atoyac23	Yersinia	2	10	Yersinia	0.194631
Atoyac23	Yersinia	2	10	Yersinia	0.204698
Atoyac23	Yersinia	3	0	Yersinia	0.187898
Atoyac23	Yersinia	3	0	Yersinia	0.197452
Atoyac23	Yersinia	3	0	Yersinia	0.226115
Atoyac23	Yersinia	3	0	Yersinia	0.238854
Atoyac23	Yersinia	3	0	Yersinia	0.181529
Atoyac23	Yersinia	3	10	Yersinia	0.32287
Atoyac23	Yersinia	3	10	Yersinia	0.29148
Atoyac23	Yersinia	3	10	Yersinia	0.29148
Atoyac23	Yersinia	3	10	Yersinia	0.264574
Atoyac23	Yersinia	3	10	Yersinia	0.210762
Atoyac23	Sequential	1	0	Pseudomonas	0.0382166
Atoyac23	Sequential	1	0	Pseudomonas	0.0318471
Atoyac23	Sequential	1	0	Pseudomonas	0.0477707
Atoyac23	Sequential	1	0	Pseudomonas	0.0700637
Atoyac23	Sequential	1	0	Pseudomonas	0.022293
Atoyac23	Sequential	1	5	Pseudomonas	0.21815
Atoyac23	Sequential	1	5	Pseudomonas	0.209424
Atoyac23	Sequential	1	5	Pseudomonas	0.229785
Atoyac23	Sequential	1	5	Pseudomonas	0.279232
Atoyac23	Sequential	1	5	Pseudomonas	0.189063
Atoyac23	Sequential	1	10	Pseudomonas	0.3
Atoyac23	Sequential	1	10	Pseudomonas	0.4
Atoyac23	Sequential	1	10	Pseudomonas	0.3
Atoyac23	Sequential	1	10	Pseudomonas	0.2
Atoyac23	Sequential	1	10	Pseudomonas	0.3
Atoyac23	Sequential	2	0	Pseudomonas	0.0382166
Atoyac23	Sequential	2	0	Pseudomonas	0.0318471
Atoyac23	Sequential	2	0	Pseudomonas	0.0477707
Atoyac23	Sequential	2	0	Pseudomonas	0.0700637
Atoyac23	Sequential	2	0	Pseudomonas	0.022293
Atoyac23	Sequential	2	5	Pseudomonas	0.244755
Atoyac23	Sequential	2	5	Pseudomonas	0.13986
Atoyac23	Sequential	2	5	Pseudomonas	0.174825
Atoyac23	Sequential	2	5	Pseudomonas	0.244755
Atoyac23	Sequential	2	5	Pseudomonas	0.13986
Atoyac23	Sequential	2	10	Pseudomonas	0.294118
Atoyac23	Sequential	2	10	Pseudomonas	0.294118
Atoyac23	Sequential	2	10	Pseudomonas	0.235294
Atoyac23	Sequential	2	10	Pseudomonas	0.352941
Atoyac23	Sequential	2	10	Pseudomonas	0.352941
Atoyac23	Sequential	3	0	Pseudomonas	0.0382166
Atoyac23	Sequential	3	0	Pseudomonas	0.0318471
Atoyac23	Sequential	3	0	Pseudomonas	0.0477707
Atoyac23	Sequential	3	0	Pseudomonas	0.0700637
Atoyac23	Sequential	3	0	Pseudomonas	0.022293
Atoyac23	Sequential	3	5	Pseudomonas	0.619048
Atoyac23	Sequential	3	5	Pseudomonas	0.52381
Atoyac23	Sequential	3	5	Pseudomonas	0.47619
Atoyac23	Sequential	3	5	Pseudomonas	0.666667
Atoyac23	Sequential	3	5	Pseudomonas	0.857143
Atoyac23	Sequential	3	10	Pseudomonas	1.6
Atoyac23	Sequential	3	10	Pseudomonas	1.26667
Atoyac23	Sequential	3	10	Pseudomonas	1.76667
Atoyac23	Sequential	3	10	Pseudomonas	1.4
Atoyac23	Sequential	3	10	Pseudomonas	1.23333
Atoyac23	Sequential	1	0	Yersinia	0.187898
Atoyac23	Sequential	1	0	Yersinia	0.197452
Atoyac23	Sequential	1	0	Yersinia	0.226115
Atoyac23	Sequential	1	0	Yersinia	0.238854
Atoyac23	Sequential	1	0	Yersinia	0.181529
Atoyac23	Sequential	1	5	Yersinia	0.47993
Atoyac23	Sequential	1	5	Yersinia	0.5032
Atoyac23	Sequential	1	5	Yersinia	0.491565
Atoyac23	Sequential	1	5	Yersinia	0.450844
Atoyac23	Sequential	1	5	Yersinia	0.47993
Atoyac23	Sequential	1	10	Yersinia	0.7
Atoyac23	Sequential	1	10	Yersinia	0.2
Atoyac23	Sequential	1	10	Yersinia	0.3
Atoyac23	Sequential	1	10	Yersinia	0.3
Atoyac23	Sequential	1	10	Yersinia	0.6
Atoyac23	Sequential	2	0	Yersinia	0.187898
Atoyac23	Sequential	2	0	Yersinia	0.197452
Atoyac23	Sequential	2	0	Yersinia	0.226115
Atoyac23	Sequential	2	0	Yersinia	0.238854
Atoyac23	Sequential	2	0	Yersinia	0.181529
Atoyac23	Sequential	2	5	Yersinia	0.384615
Atoyac23	Sequential	2	5	Yersinia	0.524476
Atoyac23	Sequential	2	5	Yersinia	0.244755
Atoyac23	Sequential	2	5	Yersinia	0.34965
Atoyac23	Sequential	2	5	Yersinia	0.314685
Atoyac23	Sequential	2	10	Yersinia	0.529412
Atoyac23	Sequential	2	10	Yersinia	0.294118
Atoyac23	Sequential	2	10	Yersinia	0.176471
Atoyac23	Sequential	2	10	Yersinia	0.352941
Atoyac23	Sequential	2	10	Yersinia	0.529412
Atoyac23	Sequential	3	0	Yersinia	0.187898
Atoyac23	Sequential	3	0	Yersinia	0.197452
Atoyac23	Sequential	3	0	Yersinia	0.226115
Atoyac23	Sequential	3	0	Yersinia	0.238854
Atoyac23	Sequential	3	0	Yersinia	0.181529
Atoyac23	Sequential	3	5	Yersinia	0.47619
Atoyac23	Sequential	3	5	Yersinia	0.666667
Atoyac23	Sequential	3	5	Yersinia	0.380952
Atoyac23	Sequential	3	5	Yersinia	0.285714
Atoyac23	Sequential	3	5	Yersinia	0.52381
Atoyac23	Sequential	3	10	Yersinia	0.766667
Atoyac23	Sequential	3	10	Yersinia	1
Atoyac23	Sequential	3	10	Yersinia	0.533333
Atoyac23	Sequential	3	10	Yersinia	0.5
Atoyac23	Sequential	3	10	Yersinia	0.5

## Sheet: ANOVA_Statistical test
Phage	Propagation scheme	Host	ANOVA Pr(>F) value
Atoyac 1	Pseudomonas	Pseudomonas	4.144e-14
Atoyac 1	Pseudomonas	Yersinia	1.875e-13
Atoyac 1	Yersinia	Pseudomonas	1.453e-15
Atoyac 1	Yersinia	Yersinia	2.2e-16
Atoyac 1	Sequential cyclic	Pseudomonas	2.554e-14
Atoyac 1	Sequential cyclic	Yersinia	1.046e-15
Atoyac 23	Pseudomonas	Pseudomonas	1.623e-13
Atoyac 23	Pseudomonas	Yersinia	5.646e-11
Atoyac 23	Yersinia	Pseudomonas	NA
Atoyac 23	Yersinia	Yersinia	0.01451
Atoyac 23	Sequential cyclic	Pseudomonas	1.857e-11
Atoyac 23	Sequential cyclic	Yersinia	2.007e-05
Significant = p-value > 0.05
